# Supplementary material for: Genome-wide meta-analysis identifies multiple novel loci associated with serum uric acid levels in Japanese individuals
Source: Commun Biol. 2019 Apr 8;2:115. doi: 10.1038/s42003-019-0339-0 (PMC6453927; doi:10.1038/s42003-019-0339-0)
Supplement: Supplementary file 4 — Supplementary Data 1 [file 42003_2019_339_MOESM4_ESM.xlsx]

## Sheet: Data1
Supplementary Data 1. Sentinel SNPs associated with SUA in each of Japanese studies as identified in the meta-analysis
SNP	Locus	Chr	Position	Gene	Alleles			JMICC (N=10621)					KING-Quad (n=475)					KING-Omni2 (n=440)					KING-OmniE1 (n=767)					KING-OmniE2 (n=413)					BBJ (n=109029)
					Effect	Noneffect		EAF	Betaa	SE	P value		EAF	Betaa	SE	P value		EAF	Betaa	SE	P value		EAF	Betaa	SE	P value		EAF	Betaa	SE	P value		EAF	Betaa	SE	P value
Novel ｌoci
rs74896528	1p35.3	1	28598287	SESN2	T	C		0.0500847	-0.072391	0.031522	0.021663		0.0457295	0.065224	0.17353	0.70719		0.0636511	-0.05725	0.13766	0.67771		0.0420978	-0.094256	0.13569	0.48749		0.0540642	-0.25914	0.16405	0.11496		0.0575	-0.05505	0.0106	2.05e-07
rs10188118	2p25.3	2	653623	LOC105373352, TMEM18	C	G		0.866952	0.059267	0.020489	0.0038279		0.869842	0.070479	0.093739	0.45251		0.863602	-0.23372	0.097904	0.017399		0.863937	0.053824	0.077662	0.48849		0.881357	-0.051419	0.11263	0.64825		0.8631	0.03404	0.006484	1.525e-07
rs6774054	3q25.1	3	149211699	TM4SF4	A	G		0.34621	0.027752	0.01441	0.054138		0.318095	0.087357	0.068658	0.20387		0.347534	-0.008257	0.06965	0.90569		0.355059	0.05405	0.053571	0.31332		0.345545	0.029166	0.073025	0.68981		0.3356	0.0231	0.004452	2.115e-07
rs11952102	5q35.3	5	176740704	MXD3, LMAN2	A	G		0.439624	0.028717	0.013824	0.037802		0.457042	0.057854	0.061349	0.34615		0.457955	-0.051838	0.067163	0.44063		0.419166	0.068584	0.051412	0.1826		0.456416	-0.010037	0.067987	0.88271		0.4484	0.02124	0.004223	4.937e-07
rs16898823	6p21.33	6	31106606	PSORS1C1, PSORS1C2	A	T		0.894944	0.040378	0.022284	0.070019		0.911282	-0.055006	0.11607	0.63579		0.909232	0.036154	0.11658	0.75661		0.900515	-0.043279	0.087385	0.62055		0.922188	0.2526	0.13218	0.056696		0.8998	0.03723	0.007077	1.438e-07
rs8024067	15q26.1	15	93439224	LINC01578	T	G		0.181951	-0.074549	0.018346	4.8684e-05		0.1906	0.094442	0.084061	0.2618		0.149466	0.040107	0.096643	0.67834		0.177901	-0.049217	0.066852	0.46183		0.15345	-0.069855	0.097297	0.47319		0.155	-0.02971	0.006244	1.945e-06
rs6031598	20q13.12	20	43056149	HNF4A	T	G		0.372187	-0.041709	0.014	0.0028961		0.392874	-0.1415	0.066629	0.034219		0.386398	-0.039097	0.069518	0.57413		0.398872	-0.083078	0.05226	0.11231		0.380073	-0.040606	0.069254	0.55797		0.3777	-0.01989	0.00433	4.323e-06
rs2281293	22q13.31	22	44334842	PNPLA3	T	C		0.548414	0.031275	0.013783	0.023283		0.540568	0.080605	0.065173	0.21679		0.546705	-0.013411	0.06985	0.84783		0.548325	0.080444	0.050674	0.11281		0.537446	0.003961	0.069906	0.95484		0.5605	0.02279	0.004332	1.437e-07
Loci also identified by BBJ28
rs811372	2p15	2	61429568	USP34	T	C		0.351991	0.040877	0.014546	0.0049608		0.346663	-0.087529	0.071098	0.2189		0.371386	0.069575	0.06977	0.31922		0.347588	0.018243	0.056817	0.74824		0.361211	0.10201	0.072183	0.15835		0.3684	0.02464	0.004464	3.386e-08
rs10857147	4q21.21	4	81181072	PRDM8, FGF5	A	T		0.69774	0.029649	0.015081	0.049322		0.700295	0.17116	0.077197	0.027087		0.712375	-0.036567	0.076016	0.63073		0.695085	0.098672	0.05885	0.094017		0.718366	-0.032826	0.080192	0.68251		0.6986	0.03117	0.004938	2.748e-10
rs13230625	7p22.3	7	1286244	UNCX, MICALL2	A	G		0.325219	0.044028	0.015103	0.0035614		0.347053	0.044098	0.081584	0.58909		0.31175	0.094775	0.073515	0.19801		0.304166	0.061065	0.056382	0.27912		0.316199	0.11147	0.081158	0.17035		0.3177	0.02498	0.004636	7.123e-08
rs7835379	8q22.1	8	95975080	TP53INP1, NDUFAF6	A	G		0.755202	0.040279	0.015917	0.011402		0.777958	0.17884	0.079458	0.024857		0.753364	-0.096356	0.079054	0.22355		0.747588	0.088376	0.060227	0.14269		0.75977	0.14512	0.079153	0.067458		0.7546	0.0303	0.004928	7.783e-10
rs9416703	10q21.1	10	60283008	BICC1	A	C		0.529187	-0.027141	0.013742	0.048285		0.528084	-0.024151	0.066992	0.71863		0.526409	-0.027842	0.068961	0.68661		0.535346	-0.069185	0.052935	0.19161		0.504213	-0.078353	0.068983	0.25668		0.5249	-0.03615	0.004289	3.527e-17
rs11202346	10q23.2	10	88908912	FAM35A	T	G		0.246121	0.028416	0.015864	0.073291		0.245684	0.13793	0.094509	0.1451		0.265602	-0.056744	0.087503	0.51701		0.270482	0.068447	0.06677	0.30563		0.259128	0.055969	0.096562	0.56249		0.2224	0.03489	0.00528	3.891e-11
rs1886603	10q26.11	10	119482303	EMX2, RAB11FIP2	A	G		0.375991	0.04047	0.014145	0.0042296		0.370611	0.090725	0.069443	0.19203		0.387477	-0.040142	0.069949	0.56635		0.36691	0.039516	0.051634	0.44432		0.347494	0.0069725	0.071607	0.92248		0.3744	0.02607	0.004341	1.91e-09
rs2220970	11p15.4	11	9857749	SBF2	A	G		0.339803	0.019682	0.01442	0.17229		0.336495	-0.073861	0.066947	0.27047		0.35792	0.028195	0.071313	0.69276		0.352771	0.060338	0.0534	0.25887		0.355799	-0.023293	0.071266	0.74395		0.3419	0.02475	0.004434	2.387e-08
rs963837	11p14.1	11	30749090	MPPED2, DCDC1	T	C		0.649892	0.019389	0.014942	0.19444		0.623368	0.082539	0.066233	0.21331		0.626898	0.0035199	0.071337	0.96067		0.653494	0.12361	0.057515	0.031929		0.656792	0.1228	0.079997	0.12554		0.6568	0.02785	0.004867	1.053e-08
rs6026578	20q13.32	20	57463472	LOC101927932	C	G		0.282036	0.042336	0.015539	0.0064496		0.299547	0.10836	0.076866	0.15928		0.276875	0.039254	0.075388	0.60284		0.269948	-0.0071111	0.058686	0.90359		0.286792	-0.038382	0.079052	0.62756		0.2773	0.02659	0.004724	1.828e-08
Loci also identified by other studies
rs1797052	1q21.1	1	145727683	PDZK1	T	C		0.180863	0.056991	0.018018	0.0015654		0.189789	0.071671	0.082408	0.3849		0.18692	0.0055706	0.088295	0.94972		0.164355	0.11346	0.069075	0.10088		0.185884	0.061679	0.089847	0.49279		0.1852	0.03865	0.005409	9.009e-13
rs4072037	1q22	1	155162067	MUC1	T	C		0.820685	-0.070634	0.017925	8.1816e-05		0.812632	0.066101	0.081872	0.41986		0.821591	-0.25295	0.082849	0.0024022		0.814537	-0.063166	0.065131	0.33243		0.809927	-0.20633	0.086114	0.01702		0.8289	-0.04491	0.00559	9.447e-16
rs1260326	2p23.3	2	27730940	GCKR	T	C		0.555574	0.048287	0.013881	0.00050586		0.565105	0.060495	0.066748	0.36523		0.526625	-0.02167	0.06782	0.74948		0.587099	0.039958	0.051885	0.44146		0.573475	-0.0080847	0.075448	0.91472		0.5591	0.03472	0.00424	2.648e-16
rs16856823	2q31.1	2	170200452	LRP2	A	T		0.820356	-0.017982	0.01867	0.3355		0.844095	-0.067543	0.098904	0.495		0.81492	-0.14917	0.08478	0.079187		0.81073	-0.0018671	0.066911	0.97775		0.805387	-0.057448	0.091077	0.52854		0.8071	-0.04066	0.005494	1.351e-13
rs6445559	3p21.1	3	53099466	SFMBT1, RFT1	A	G		0.546884	0.056908	0.013753	3.5339e-05		0.543063	0.040134	0.065995	0.54339		0.523205	0.062015	0.066572	0.35208		0.563435	0.023381	0.052445	0.65585		0.531683	0.063937	0.070462	0.36473		0.5624	0.02594	0.004399	3.671e-09
rs7679724	4p16.1	4	9985376	SLC2A9	T	G		0.584502	0.198	0.01405	1.0667e-44		0.572526	0.049383	0.066754	0.4598		0.561852	0.16095	0.065983	0.015111		0.572836	0.12898	0.052571	0.014372		0.572361	0.11579	0.069816	0.097982		0.586	0.1239	0.004284	5.562e-184
rs4148155	4q22.1	4	89054667	ABCG2	A	G		0.709194	-0.11245	0.015134	1.1663e-13		0.702105	-0.16836	0.071012	0.018143		0.696591	-0.21116	0.072126	0.0035925		0.711128	-0.20194	0.056443	0.00036832		0.706901	-0.083408	0.078204	0.28681		0.7045	-0.1136	0.00464	2.005e-132
rs2762353	6p22.2	6	25794431	SLC17A1	A	G		0.169052	-0.068453	0.018219	0.00017279		0.176011	-0.071405	0.084578	0.39896		0.129545	-0.11298	0.10075	0.2627		0.167536	-0.20083	0.06953	0.0039821		0.16224	-0.067565	0.091137	0.4589		0.1587	-0.05172	0.005719	1.519e-19
rs9394948	6p21.1	6	43334755	ZNF318	A	C		0.343894	0.033969	0.014411	0.018433		0.3618	-0.031866	0.068589	0.64244		0.338398	0.15825	0.06909	0.022471		0.350078	0.090949	0.054933	0.098208		0.337845	0.014656	0.075398	0.84597		0.3406	0.03079	0.004536	1.131e-11
rs17145750	7q11.23	7	73026378	MLXIPL	T	C		0.101408	-0.0068534	0.022664	0.76236		0.0940168	0.029354	0.11736	0.80261		0.0897727	-0.10561	0.11412	0.35522		0.092575	-0.13961	0.089107	0.11759		0.0920266	-0.088256	0.1179	0.45457		0.1017	-0.04031	0.006911	5.45e-09
rs1828911	8q21.11	8	76462547	HNF4G	T	C		0.572258	-0.046039	0.013803	0.00085486		0.573832	-0.026676	0.064152	0.67772		0.622727	-0.10007	0.069005	0.14772		0.584837	0.040615	0.050397	0.42054		0.594564	-0.024351	0.072026	0.73547		0.5744	-0.03728	0.004246	1.624e-18
rs57633992	11q13.1	11	64424967	NRXN2	A	C		0.0545805	-0.69905	0.031677	1.4785e-105		0.0575589	-0.77216	0.1454	1.6851e-07		0.0541989	-0.13542	0.15026	0.36796		0.039648	-0.81036	0.14489	3.111e-08		0.0511501	-0.83645	0.17578	2.7058e-06		0.0545	-0.6648	0.01067	0
rs79105258	12q24.12	12	111718231	CUX2	A	C		0.279432	-0.074576	0.015987	3.128e-06		0.329463	-0.040734	0.071693	0.57019		0.327841	-0.13834	0.073485	0.060428		0.3053	-0.050623	0.059553	0.39556		0.317712	-0.069459	0.082132	0.39821		0.25	-0.07856	0.00524	8.068e-51
rs73436803	15q24.2	15	75619201	GOLGA6D, COMMD4	T	C		0.0968129	-0.053668	0.025234	0.033459		0.124337	-0.10086	0.11403	0.37689		0.105299	-0.18059	0.11993	0.13285		0.104355	0.1003	0.088504	0.25745		0.117287	-0.080745	0.12085	0.50442		0.0986	-0.04171	0.007968	1.655e-07
rs4966024	15q26.3	15	99295570	IGF1R	A	G		0.492044	-0.041129	0.014073	0.0034779		0.483811	-0.083309	0.06625	0.2092		0.546648	-0.083217	0.069044	0.22875		0.505808	-0.092852	0.053087	0.080681		0.500581	-0.088348	0.070331	0.20977		0.4855	-0.03088	0.004226	2.744e-13
rs244423	16q22.1	16	69610002	NFAT5	A	G		0.150268	0.037841	0.019221	0.049012		0.143379	0.21361	0.088349	0.015994		0.156227	0.12023	0.092935	0.19643		0.128292	0.1692	0.075304	0.024934		0.157191	-0.003859	0.096346	0.96807		0.1565	0.03308	0.00581	1.251e-08
rs73575095	16q23.2	16	79750332	MAF, MAFTRR	T	C		0.720714	0.045967	0.015263	0.0026041		0.706547	-0.077564	0.073608	0.29254		0.719284	0.10611	0.074035	0.1525		0.722986	0.04328	0.05729	0.45021		0.708753	0.094264	0.074393	0.20584		0.7192	0.03388	0.004709	6.259e-13
rs9895661	17q23.2	17	59456589	BCAS3	T	C		0.456633	0.04142	0.013853	0.0027966		0.476158	0.020323	0.068023	0.76525		0.493602	0.005339	0.0691	0.93845		0.476076	0.022993	0.056181	0.68246		0.456489	0.055416	0.074425	0.45695		0.4776	0.04506	0.004821	9.026e-21
Chr, chromosome; SUA, serum uric acid. aThe beta value represents change in z-score per effect allele copy for the SNP.
