# Supplementary material for: Genome-wide meta-analysis identifies multiple novel loci associated with serum uric acid levels in Japanese individuals
Source: Commun Biol. 2019 Apr 8;2:115. doi: 10.1038/s42003-019-0339-0 (PMC6453927; doi:10.1038/s42003-019-0339-0)
Supplement: Supplementary file 5 — Supplementary Data 2 [file 42003_2019_339_MOESM5_ESM.xlsx]

## Sheet: Data_2
Supplementary Data 2. Effect allele frequencies (EAFs) of sentinel SNPs associated with SUA in Japanese for 1000 Genomes phase 3
SNP	Locus	Chr	Position	Gene	Alleles		1000 Genomes Phase 3 EAF
					Effect	Noneffect	AFR	AMR	EAS	EUR	SAS
Novel ｌoci
rs74896528	1p35.3	1	28598287	SESN2	T	C	-	-	0.045	-	-
rs10188118	2p25.3	2	653623	LOC105373352, TMEM18	C	G	0.59	0.74	0.85	0.69	0.72
rs6774054	3q25.1	3	149211699	TM4SF4	A	G	0.016	0.14	0.42	0.062	0.35
rs11952102	5q35.3	5	176740704	MXD3, LMAN2	A	G	0.63	0.72	0.43	0.76	0.63
rs16898823	6p21.33	6	31106606	PSORS1C1, PSORS1C2	A	T	0.965	0.88	0.86	0.87	0.75
rs8024067	15q26.1	15	93439224	LINC01578	T	G	0.84	0.37	0.15	0.41	0.41
rs6031598	20q13.12	20	43056149	HNF4A	T	G	0.4	0.46	0.33	0.6	0.57
rs2281293	22q13.31	22	44334842	PNPLA3	T	C	0.84	0.56	0.64	0.8	0.76
Loci also identified by BBJ28
rs811372	2p15	2	61429568	USP34	T	C	0.72	0.44	0.33	0.48	0.45
rs10857147	4q21.21	4	81181072	PRDM8, FGF5	A	T	0.9	0.73	0.65	0.74	0.74
rs13230625	7p22.3	7	1286244	UNCX, MICALL2	A	G	0.49	0.52	0.31	0.69	0.67
rs7835379	8q22.1	8	95975080	TP53INP1, NDUFAF6	A	G	0.44	0.71	0.78	0.73	0.71
rs9416703	10q21.1	10	60283008	BICC1	A	C	0.74	0.34	0.49	0.49	0.55
rs11202346	10q23.2	10	88908912	FAM35A	T	G	0.68	0.5	0.26	0.71	0.79
rs1886603	10q26.11	10	119482303	EMX2, RAB11FIP2	A	G	0.012	0.37	0.34	0.13	0.25
rs2220970	11p15.4	11	9857749	SBF2	A	G	0.71	0.66	0.31	0.85	0.64
rs963837	11p14.1	11	30749090	MPPED2, DCDC1	T	C	0.93	0.59	0.64	0.52	0.75
rs6026578	20q13.32	20	57463472	LOC101927932	C	G	0.51	0.35	0.23	0.36	0.28
Loci also identified by other studies
rs1797052	1q21.1	1	145727683	PDZK1	T	C	0.024	0.04	0.16	0.051	0.26
rs4072037	1q22	1	155162067	MUC1	T	C	0.6	0.71	0.76	0.55	0.55
rs1260326	2p23.3	2	27730940	GCKR	T	C	0.09	0.36	0.48	0.41	0.2
rs16856823	2q31.1	2	170200452	LRP2	A	T	0.914	0.948	0.82	0.981	0.964
rs6445559	3p21.1	3	53099466	SFMBT1, RFT1	A	G	0.27	0.42	0.6	0.41	0.42
rs7679724	4p16.1	4	9985376	SLC2A9	T	G	0.48	0.47	0.59	0.74	0.63
rs4148155	4q22.1	4	89054667	ABCG2	A	G	0.9902	0.86	0.71	0.908	0.903
rs2762353	6p22.2	6	25794431	SLC17A1	A	G	0.08	0.3	0.18	0.44	0.48
rs9394948	6p21.1	6	43334755	ZNF318	A	C	0.927	0.5	0.38	0.43	0.48
rs17145750	7q11.23	7	73026378	MLXIPL	T	C	0.091	0.055	0.12	0.15	0.083
rs1828911	8q21.11	8	76462547	HNF4G	T	C	0.41	0.74	0.69	0.74	0.68
rs57633992	11q13.1	11	64424967	NRXN2	A	C	-	0.0014	0.05	-	0.001
rs79105258	12q24.12	12	111718231	CUX2	A	C	-	0.0029	0.22	0.001	0.001
rs73436803	15q24.2	15	75619201	GOLGA6D, COMMD4	T	C	0.26	0.31	0.075	0.24	0.072
rs4966024	15q26.3	15	99295570	IGF1R	A	G	0.53	0.55	0.55	0.66	0.51
rs244423	16q22.1	16	69610002	NFAT5	A	G	0.01	0.12	0.08	0.14	0.13
rs73575095	16q23.2	16	79750332	MAF, MAFTRR	T	C	0.75	0.8	0.73	0.66	0.905
rs9895661	17q23.2	17	59456589	BCAS3	T	C	0.51	0.54	0.46	0.81	0.58
Chr, chromosome; SUA, serum uric acid.
