# Supplementary material for: Genome-wide meta-analysis identifies multiple novel loci associated with serum uric acid levels in Japanese individuals
Source: Commun Biol. 2019 Apr 8;2:115. doi: 10.1038/s42003-019-0339-0 (PMC6453927; doi:10.1038/s42003-019-0339-0)
Supplement: Supplementary file 6 — Supplementary Data 3 [file 42003_2019_339_MOESM6_ESM.xlsx]

## Sheet: Data_3
Supplementary Data 3. Comparison of results obtained for 27 SNPs identified in the BBJ study between this previous study and the current meta-analysis of SUA
SNP	Locus	Chr	Position	Gene	Alleles			Our meta-analysis (N=121,745)						BBJ (N=109,029)
					Effect	Noneffect		EAF	Betaa	SE	P value	I2		EAF	Betaa	SE	P value
Novel loci which BBJ reported
rs7570707	2p15	2	61451744	USP34	T	C		0.3732	0.0252	0.0041	1.221e-09	16.7		0.3729	0.02428	0.00437	2.741e-08
rs10857147	4q21.21	4	81181072	PRDM8, FGF5	A	T		0.6986	0.0315	0.0047	1.313e-11	17.2		0.6986	0.03117	0.004938	2.748e-10
rs4724828	7p22.3	7	1298448	UNCX, MICALL2	T	C		0.4127	0.0286	0.0047	1.232e-09	22.2		0.4123	0.02793	0.005015	2.569e-08
rs7835379	8q22.1	8	95975080	TP53INP1, NDUFAF6	A	G		0.7547	0.032	0.0047	7.414e-12	46.6		0.7546	0.0303	0.004928	7.783e-10
rs9416703	10q21.1	10	60283008	BICC1	A	C		0.5253	-0.0356	0.0041	1.702e-18	0		0.5249	-0.03615	0.004289	3.527e-17
rs11202346	10q23.2	10	88908912	FAM35A	T	G		0.2253	0.0345	0.005	4.122e-12	0		0.2224	0.03489	0.00528	3.891e-11
rs1886603	10q26.11	10	119482303	EMX2, RAB11FIP2	A	G		0.3744	0.0273	0.0041	3.224e-11	0		0.3744	0.02607	0.004341	1.91e-09
rs2220970	11p15.4	11	9857749	SBF2	A	G		0.3419	0.024	0.0042	1.123e-08	0		0.3419	0.02475	0.004434	2.387e-08
rs963837	11p14.1	11	30749090	MPPED2, DCDC1	T	C		0.6558	0.0281	0.0046	8.41e-10	5.6		0.6568	0.02785	0.004867	1.053e-08
rs6026578	20q13.32	20	57463472	LOC101927932	C	G		0.2778	0.0278	0.0045	5.483e-10	0		0.2773	0.02659	0.004724	1.828e-08
Known loci which BBJ reported
rs12123298	1q21.1	1	145690472	NBPF10, NBPF19, NBPF20	T	C		0.0668	-0.0636	0.0084	3.313e-14	0		0.0663	-0.06621	0.008794	5.108e-14
rs4072037	1q22	1	155162067	MUC1	T	C		0.8279	-0.0483	0.0053	6.931e-20	62.7		0.8289	-0.04491	0.00559	9.447e-16
rs1260326	2p23.3	2	27730940	GCKR	T	C		0.5589	0.0357	0.004	7.563e-19	0		0.5591	0.03472	0.00424	2.648e-16
rs16856823	2q31.1	2	170200452	LRP2	A	T		0.8083	-0.0392	0.0052	6.606e-14	0		0.8071	-0.04066	0.005494	1.351e-13
rs6445559	3p21.1	3	53099466	SFMBT1, RFT1	A	G		0.5607	0.0291	0.0042	2.533e-12	2.6		0.5624	0.02594	0.004399	3.671e-09
rs7679724	4p16.1	4	9985376	SLC2A9	T	G		0.5856	0.13	0.0041	1.67e-224	81.6		0.586	0.1239	0.004284	5.562e-184
rs4148155	4q22.1	4	89054667	ABCG2	A	G		0.7049	-0.1145	0.0044	2.05e-149	0		0.7045	-0.1136	0.00464	2.005e-132
rs1165196	6p22.2	6	25813150	SLC17A1	A	G		0.8398	0.0542	0.0054	8.779e-24	11.5		0.8407	0.05158	0.0057	1.434e-19
rs9394948	6p21.1	6	43334755	ZNF318	A	C		0.341	0.0316	0.0043	1.652e-13	9		0.3406	0.03079	0.004536	1.131e-11
rs6460047	7q11.23	7	73042443	MLXIPL, VPS37D	T	C		0.8938	0.0376	0.0066	1.278e-08	2		0.894	0.04096	0.006978	4.378e-09
rs1828911	8q21.11	8	76462547	HNF4G	T	C		0.5745	-0.0377	0.004	8.08e-21	0		0.5744	-0.03728	0.004246	1.624e-18
rs57633992	11q13.1	11	64424967	NRXN2	A	C		0.0544	-0.6676	0.01	< 1.00E-300	68.8		0.0545	-0.6648	0.01067	< 1.00E-300
rs79105258	12q24.12	12	111718231	CUX2	A	C		0.2541	-0.078	0.0049	1.91e-56	0		0.25	-0.07856	0.00524	8.068e-51
rs59350108	15q26.3	15	99289607	IGF1R	C	G		0.3719	0.0333	0.0041	6.792e-16	0		0.3729	0.03203	0.00435	1.813e-13
rs1549287	16q22.1	16	69590366	CYB5B, MIR1538	A	G		0.1541	0.0349	0.0055	2.334e-10	39.5		0.1548	0.03315	0.005792	1.045e-08
rs12325508	16q23.2	16	80184313	LINC01229, LOC102724084	A	G		0.9409	-0.0658	0.0084	6.148e-15	0		0.9407	-0.06773	0.008873	2.304e-14
rs9895661	17q23.2	17	59456589	BCAS3	T	C		0.4754	0.0443	0.0045	9.2e-23	0		0.4776	0.04506	0.004821	9.026e-21
SUA, serum uric acid. aThe beta value represents change in z-score per effect allele copy for the SNP.
