# Supplementary material for: Genome-wide meta-analysis identifies multiple novel loci associated with serum uric acid levels in Japanese individuals
Source: Commun Biol. 2019 Apr 8;2:115. doi: 10.1038/s42003-019-0339-0 (PMC6453927; doi:10.1038/s42003-019-0339-0)
Supplement: Supplementary file 7 — Supplementary Data 4 [file 42003_2019_339_MOESM7_ESM.xlsx]

## Sheet: Data 4
Supplementary Data 4. Expression QTLs associated with the sentinel SNPs at the novel identified loci of SUA
Locus	Sentinel SNP	r2a	SNP	Chr	Position	Alleles			Our meta-analysis					GTEx
						Effect	Noneffect		EAF	Betab	SE	P value		Ensembl gene ID	GeneSymbol	Effect	SE	P value	Significance level	Tissue	Direction
2p25.3	rs10188118	1	rs10188118	2	653623	C	G		0.8635	0.0353	0.0061	8.602e-09		ENSG00000233296.1		-0.634326	0.117705	6.09936e-07	1.11734e-05	Brain Hypothalamus	Decrease
3q25.1	rs6774054	0.81199	rs9842794	3	149210942	T	G		0.3696	0.0212	0.0041	2.714e-07		ENSG00000114744.4	COMMD2	-0.155948	0.037257	3.64426e-05	5.00515e-05	Thyroid	Decrease
	rs6774054	0.81199	rs9842794	3	149210942	T	G		0.3696	0.0212	0.0041	2.714e-07		ENSG00000169903.6	TM4SF4	0.398467	0.0748363	2.94297e-07	2.2095e-05	Pancreas	Increase
	rs6774054	0.81199	rs9842794	3	149210942	T	G		0.3696	0.0212	0.0041	2.714e-07		ENSG00000169903.6	TM4SF4	-0.43554	0.0678272	1.07561e-09	3.52279e-05	Testis	Decrease
	rs6774054	0.81199	rs9842794	3	149210942	T	G		0.3696	0.0212	0.0041	2.714e-07		ENSG00000169903.6	TM4SF4	-0.339043	0.065001	3.22535e-07	4.58661e-05	Thyroid	Decrease
	rs6774054	0.81199	rs9842794	3	149210942	T	G		0.3696	0.0212	0.0041	2.714e-07		ENSG00000018408.10	WWTR1	-0.148618	0.033148	1.01277e-05	5.41034e-05	Thyroid	Decrease
	rs6774054	0.81199	rs9842794	3	149210942	T	G		0.3696	0.0212	0.0041	2.714e-07		ENSG00000241313.2	WWTR1-AS1	-0.181429	0.0433328	3.62692e-05	5.68329e-05	Thyroid	Decrease
	rs6774054	0.854633	rs35815132	3	149219460	T	G		0.6238	-0.0202	0.0041	9.826e-07		ENSG00000114744.4	COMMD2	0.185371	0.03602	4.55557e-07	5.00515e-05	Thyroid	Decrease
	rs6774054	0.854633	rs35815132	3	149219460	T	G		0.6238	-0.0202	0.0041	9.826e-07		ENSG00000169903.6	TM4SF4	-0.44177	0.0716098	4.29973e-09	2.2095e-05	Pancreas	Increase
	rs6774054	0.854633	rs35815132	3	149219460	T	G		0.6238	-0.0202	0.0041	9.826e-07		ENSG00000169903.6	TM4SF4	0.514353	0.065743	3.59805e-13	3.52279e-05	Testis	Decrease
	rs6774054	0.854633	rs35815132	3	149219460	T	G		0.6238	-0.0202	0.0041	9.826e-07		ENSG00000169903.6	TM4SF4	0.360905	0.0631673	2.46274e-08	4.58661e-05	Thyroid	Decrease
	rs6774054	0.854633	rs35815132	3	149219460	T	G		0.6238	-0.0202	0.0041	9.826e-07		ENSG00000018408.10	WWTR1	0.179229	0.0319437	4.2504e-08	5.41034e-05	Thyroid	Decrease
	rs6774054	0.854633	rs35815132	3	149219460	T	G		0.6238	-0.0202	0.0041	9.826e-07		ENSG00000241313.2	WWTR1-AS1	0.207026	0.0420248	1.32451e-06	5.68329e-05	Thyroid	Decrease
	rs6774054	0.854633	rs35815132	3	149219460	T	G		0.6238	-0.0202	0.0041	9.826e-07		ENSG00000244503.1		0.269931	0.0603982	1.31343e-05	1.64234e-05	Stomach	Decrease
	rs6774054	0.930518	rs12636725	3	149220517	T	C		0.348	0.022	0.0042	1.254e-07		ENSG00000114744.4	COMMD2	0.260791	0.0531046	1.42527e-06	5.00515e-05	Thyroid	Increase
5q35.3	rs11952102	0.913611	rs4343858	5	176679407	A	G		0.4655	0.0203	0.004	4.27e-07		ENSG00000169228.9	RAB24	0.303165	0.039131	1.26954e-13	5.2775e-05	Adipose Subcutaneous	Increase
	rs11952102	0.913611	rs4343858	5	176679407	A	G		0.4655	0.0203	0.004	4.27e-07		ENSG00000169228.9	RAB24	0.296335	0.0443016	9.99276e-11	5.25516e-05	Artery Tibial	Increase
	rs11952102	0.913611	rs4343858	5	176679407	A	G		0.4655	0.0203	0.004	4.27e-07		ENSG00000169228.9	RAB24	0.180064	0.0391351	6.71039e-06	5.58156e-05	Cells Transformed fibroblasts	Increase
	rs11952102	0.913611	rs4343858	5	176679407	A	G		0.4655	0.0203	0.004	4.27e-07		ENSG00000169228.9	RAB24	0.196194	0.0398027	1.18692e-06	6.03725e-05	Muscle Skeletal	Increase
	rs11952102	0.913611	rs4343858	5	176679407	A	G		0.4655	0.0203	0.004	4.27e-07		ENSG00000169228.9	RAB24	0.21958	0.0411958	1.95766e-07	6.19609e-05	Nerve Tibial	Increase
	rs11952102	0.913611	rs4343858	5	176679407	A	G		0.4655	0.0203	0.004	4.27e-07		ENSG00000169228.9	RAB24	0.315133	0.065303	4.52422e-06	1.2026e-05	Prostate	Increase
	rs11952102	0.913611	rs4343858	5	176679407	A	G		0.4655	0.0203	0.004	4.27e-07		ENSG00000169228.9	RAB24	0.192184	0.0331258	1.53209e-08	6.45343e-05	Thyroid	Increase
	rs11952102	0.818139	rs7706612	5	176682734	T	C		0.4796	0.0202	0.004	4.042e-07		ENSG00000160867.10	FGFR4	0.274891	0.0545986	8.40166e-07	6.27924e-05	Esophagus Mucosa	Increase
	rs11952102	0.818139	rs7706612	5	176682734	T	C		0.4796	0.0202	0.004	4.042e-07		ENSG00000160867.10	FGFR4	0.458714	0.0625256	2.14917e-12	6.31454e-05	Nerve Tibial	Increase
	rs11952102	0.818139	rs7706612	5	176682734	T	C		0.4796	0.0202	0.004	4.042e-07		ENSG00000160867.10	FGFR4	0.274087	0.0582047	3.90373e-06	4.4838e-05	Skin Not Sun Exposed Suprapubic	Increase
	rs11952102	0.818139	rs7706612	5	176682734	T	C		0.4796	0.0202	0.004	4.042e-07		ENSG00000160867.10	FGFR4	0.22901	0.0494936	5.24548e-06	6.84378e-05	Skin Sun Exposed Lower leg	Increase
	rs11952102	0.818139	rs7706612	5	176682734	T	C		0.4796	0.0202	0.004	4.042e-07		ENSG00000169230.5	PRELID1	0.103339	0.0244091	3.05526e-05	3.14941e-05	Whole Blood	Increase
	rs11952102	0.818139	rs7706612	5	176682734	T	C		0.4796	0.0202	0.004	4.042e-07		ENSG00000169220.13	RGS14	0.341843	0.0604372	4.89962e-08	3.65253e-05	Artery Aorta	Increase
	rs11952102	0.818139	rs7706612	5	176682734	T	C		0.4796	0.0202	0.004	4.042e-07		ENSG00000169220.13	RGS14	0.309508	0.0379381	7.77837e-15	4.33809e-05	Artery Tibial	Increase
	rs11952102	0.818139	rs7706612	5	176682734	T	C		0.4796	0.0202	0.004	4.042e-07		ENSG00000169220.13	RGS14	0.195136	0.0388881	1.1554e-06	1.73486e-05	Breast Mammary Tissue	Increase
	rs11952102	0.818139	rs7706612	5	176682734	T	C		0.4796	0.0202	0.004	4.042e-07		ENSG00000169220.13	RGS14	0.520126	0.0614521	2.27821e-15	4.82326e-05	Cells Transformed fibroblasts	Increase
	rs11952102	0.818139	rs7706612	5	176682734	T	C		0.4796	0.0202	0.004	4.042e-07		ENSG00000169220.13	RGS14	0.243986	0.0489241	1.28668e-06	2.38893e-05	Colon Transverse	Increase
	rs11952102	0.818139	rs7706612	5	176682734	T	C		0.4796	0.0202	0.004	4.042e-07		ENSG00000169220.13	RGS14	0.265621	0.0584986	1.03714e-05	2.68642e-05	Esophagus Gastroesophageal Junction	Increase
	rs11952102	0.818139	rs7706612	5	176682734	T	C		0.4796	0.0202	0.004	4.042e-07		ENSG00000169220.13	RGS14	0.182883	0.0308117	8.31916e-09	5.35794e-05	Esophagus Mucosa	Increase
	rs11952102	0.818139	rs7706612	5	176682734	T	C		0.4796	0.0202	0.004	4.042e-07		ENSG00000169220.13	RGS14	0.213147	0.0405418	2.88276e-07	3.76621e-05	Esophagus Muscularis	Increase
	rs11952102	0.818139	rs7706612	5	176682734	T	C		0.4796	0.0202	0.004	4.042e-07		ENSG00000169220.13	RGS14	0.262962	0.0527304	1.27497e-06	2.46691e-05	Heart Atrial Appendage	Increase
	rs11952102	0.818139	rs7706612	5	176682734	T	C		0.4796	0.0202	0.004	4.042e-07		ENSG00000169220.13	RGS14	0.273211	0.0509744	2.09892e-07	2.92886e-05	Heart Left Ventricle	Increase
	rs11952102	0.818139	rs7706612	5	176682734	T	C		0.4796	0.0202	0.004	4.042e-07		ENSG00000169220.13	RGS14	0.18908	0.034516	7.38698e-08	4.74591e-05	Muscle Skeletal	Increase
	rs11952102	0.818139	rs7706612	5	176682734	T	C		0.4796	0.0202	0.004	4.042e-07		ENSG00000169220.13	RGS14	0.202425	0.0427483	3.4072e-06	5.41993e-05	Nerve Tibial	Increase
	rs11952102	0.818139	rs7706612	5	176682734	T	C		0.4796	0.0202	0.004	4.042e-07		ENSG00000169220.13	RGS14	0.407348	0.0868349	7.26362e-06	2.17322e-05	Pituitary	Increase
	rs11952102	0.818139	rs7706612	5	176682734	T	C		0.4796	0.0202	0.004	4.042e-07		ENSG00000169220.13	RGS14	0.171877	0.0305189	4.29824e-08	3.39868e-05	Skin Not Sun Exposed Suprapubic	Increase
	rs11952102	0.818139	rs7706612	5	176682734	T	C		0.4796	0.0202	0.004	4.042e-07		ENSG00000169220.13	RGS14	0.160825	0.028684	4.21174e-08	6.55142e-05	Skin Sun Exposed Lower leg	Increase
	rs11952102	0.818139	rs7706612	5	176682734	T	C		0.4796	0.0202	0.004	4.042e-07		ENSG00000169220.13	RGS14	0.421179	0.0638944	4.26245e-10	3.31525e-05	Testis	Increase
	rs11952102	0.818139	rs7706612	5	176682734	T	C		0.4796	0.0202	0.004	4.042e-07		ENSG00000249129.1	SUDS3P1	0.368237	0.0812939	9.85553e-06	2.49966e-05	Heart Atrial Appendage	Increase
	rs11952102	0.818139	rs7719125	5	176689166	A	C		0.4792	0.0202	0.004	3.862e-07		ENSG00000160867.10	FGFR4	0.274855	0.0545995	8.43158e-07	6.27924e-05	Esophagus Mucosa	Increase
	rs11952102	0.818139	rs7719125	5	176689166	A	C		0.4792	0.0202	0.004	3.862e-07		ENSG00000160867.10	FGFR4	0.458693	0.0625058	2.12251e-12	6.31454e-05	Nerve Tibial	Increase
	rs11952102	0.818139	rs7719125	5	176689166	A	C		0.4792	0.0202	0.004	3.862e-07		ENSG00000160867.10	FGFR4	0.274203	0.0582025	3.86524e-06	4.4838e-05	Skin Not Sun Exposed Suprapubic	Increase
	rs11952102	0.818139	rs7719125	5	176689166	A	C		0.4792	0.0202	0.004	3.862e-07		ENSG00000160867.10	FGFR4	0.228998	0.0494963	5.25769e-06	6.84378e-05	Skin Sun Exposed Lower leg	Increase
	rs11952102	0.818139	rs7719125	5	176689166	A	C		0.4792	0.0202	0.004	3.862e-07		ENSG00000169230.5	PRELID1	0.103248	0.0244087	3.10236e-05	3.14941e-05	Whole Blood	Increase
	rs11952102	0.818139	rs7719125	5	176689166	A	C		0.4792	0.0202	0.004	3.862e-07		ENSG00000169220.13	RGS14	0.341783	0.0604372	4.92458e-08	3.65253e-05	Artery Aorta	Increase
	rs11952102	0.818139	rs7719125	5	176689166	A	C		0.4792	0.0202	0.004	3.862e-07		ENSG00000169220.13	RGS14	0.309494	0.0379381	7.79724e-15	4.33809e-05	Artery Tibial	Increase
	rs11952102	0.818139	rs7719125	5	176689166	A	C		0.4792	0.0202	0.004	3.862e-07		ENSG00000169220.13	RGS14	0.195136	0.0388881	1.1554e-06	1.73486e-05	Breast Mammary Tissue	Increase
	rs11952102	0.818139	rs7719125	5	176689166	A	C		0.4792	0.0202	0.004	3.862e-07		ENSG00000169220.13	RGS14	0.52012	0.0614523	2.28002e-15	4.82326e-05	Cells Transformed fibroblasts	Increase
	rs11952102	0.818139	rs7719125	5	176689166	A	C		0.4792	0.0202	0.004	3.862e-07		ENSG00000169220.13	RGS14	0.243986	0.0489241	1.28668e-06	2.38893e-05	Colon Transverse	Increase
	rs11952102	0.818139	rs7719125	5	176689166	A	C		0.4792	0.0202	0.004	3.862e-07		ENSG00000169220.13	RGS14	0.265452	0.0585012	1.05085e-05	2.68642e-05	Esophagus Gastroesophageal Junction	Increase
	rs11952102	0.818139	rs7719125	5	176689166	A	C		0.4792	0.0202	0.004	3.862e-07		ENSG00000169220.13	RGS14	0.182899	0.0308116	8.29545e-09	5.35794e-05	Esophagus Mucosa	Increase
	rs11952102	0.818139	rs7719125	5	176689166	A	C		0.4792	0.0202	0.004	3.862e-07		ENSG00000169220.13	RGS14	0.213176	0.0405418	2.87251e-07	3.76621e-05	Esophagus Muscularis	Increase
	rs11952102	0.818139	rs7719125	5	176689166	A	C		0.4792	0.0202	0.004	3.862e-07		ENSG00000169220.13	RGS14	0.262986	0.0527304	1.27223e-06	2.46691e-05	Heart Atrial Appendage	Increase
	rs11952102	0.818139	rs7719125	5	176689166	A	C		0.4792	0.0202	0.004	3.862e-07		ENSG00000169220.13	RGS14	0.273503	0.0509592	2.02498e-07	2.92886e-05	Heart Left Ventricle	Increase
	rs11952102	0.818139	rs7719125	5	176689166	A	C		0.4792	0.0202	0.004	3.862e-07		ENSG00000169220.13	RGS14	0.18907	0.0345169	7.40317e-08	4.74591e-05	Muscle Skeletal	Increase
	rs11952102	0.818139	rs7719125	5	176689166	A	C		0.4792	0.0202	0.004	3.862e-07		ENSG00000169220.13	RGS14	0.202297	0.0427377	3.43579e-06	5.41993e-05	Nerve Tibial	Increase
	rs11952102	0.818139	rs7719125	5	176689166	A	C		0.4792	0.0202	0.004	3.862e-07		ENSG00000169220.13	RGS14	0.404359	0.0881588	1.11421e-05	2.17322e-05	Pituitary	Increase
	rs11952102	0.818139	rs7719125	5	176689166	A	C		0.4792	0.0202	0.004	3.862e-07		ENSG00000169220.13	RGS14	0.17186	0.0305191	4.31171e-08	3.39868e-05	Skin Not Sun Exposed Suprapubic	Increase
	rs11952102	0.818139	rs7719125	5	176689166	A	C		0.4792	0.0202	0.004	3.862e-07		ENSG00000169220.13	RGS14	0.160837	0.0286854	4.20805e-08	6.55142e-05	Skin Sun Exposed Lower leg	Increase
	rs11952102	0.818139	rs7719125	5	176689166	A	C		0.4792	0.0202	0.004	3.862e-07		ENSG00000169220.13	RGS14	0.425888	0.0635373	2.31336e-10	3.31525e-05	Testis	Increase
	rs11952102	0.818139	rs7719125	5	176689166	A	C		0.4792	0.0202	0.004	3.862e-07		ENSG00000249129.1	SUDS3P1	0.368259	0.0812942	9.84455e-06	2.49966e-05	Heart Atrial Appendage	Increase
	rs11952102	0.818139	rs10037055	5	176691279	T	G		0.5208	-0.0202	0.004	3.81e-07		ENSG00000213347.6	MXD3	0.26069	0.0461985	3.70322e-08	4.34406e-05	Adipose Subcutaneous	Decrease
	rs11952102	0.818139	rs10037055	5	176691279	T	G		0.5208	-0.0202	0.004	3.81e-07		ENSG00000213347.6	MXD3	0.305338	0.0571302	1.9769e-07	3.27256e-05	Adipose Visceral Omentum	Decrease
	rs11952102	0.818139	rs10037055	5	176691279	T	G		0.5208	-0.0202	0.004	3.81e-07		ENSG00000213347.6	MXD3	0.275772	0.058181	3.88759e-06	3.40802e-05	Artery Aorta	Decrease
	rs11952102	0.818139	rs10037055	5	176691279	T	G		0.5208	-0.0202	0.004	3.81e-07		ENSG00000213347.6	MXD3	0.194083	0.0402854	2.2429e-06	5.23707e-05	Artery Tibial	Decrease
	rs11952102	0.818139	rs10037055	5	176691279	T	G		0.5208	-0.0202	0.004	3.81e-07		ENSG00000213347.6	MXD3	0.524008	0.0799249	1.56027e-09	2.93526e-05	Brain Cerebellum	Decrease
	rs11952102	0.818139	rs10037055	5	176691279	T	G		0.5208	-0.0202	0.004	3.81e-07		ENSG00000213347.6	MXD3	0.343389	0.0505115	1.81879e-10	2.49964e-05	Colon Sigmoid	Decrease
	rs11952102	0.818139	rs10037055	5	176691279	T	G		0.5208	-0.0202	0.004	3.81e-07		ENSG00000213347.6	MXD3	0.277325	0.0538438	5.98975e-07	2.92875e-05	Colon Transverse	Decrease
	rs11952102	0.818139	rs10037055	5	176691279	T	G		0.5208	-0.0202	0.004	3.81e-07		ENSG00000213347.6	MXD3	0.224952	0.04293	4.55521e-07	2.53167e-05	Esophagus Gastroesophageal Junction	Decrease
	rs11952102	0.818139	rs10037055	5	176691279	T	G		0.5208	-0.0202	0.004	3.81e-07		ENSG00000213347.6	MXD3	0.218643	0.0366503	7.0593e-09	5.42245e-05	Esophagus Mucosa	Decrease
	rs11952102	0.818139	rs10037055	5	176691279	T	G		0.5208	-0.0202	0.004	3.81e-07		ENSG00000213347.6	MXD3	0.208959	0.0360531	1.8107e-08	4.53916e-05	Esophagus Muscularis	Decrease
	rs11952102	0.818139	rs10037055	5	176691279	T	G		0.5208	-0.0202	0.004	3.81e-07		ENSG00000213347.6	MXD3	0.201169	0.0370061	1.44185e-07	2.58182e-05	Heart Left Ventricle	Decrease
	rs11952102	0.818139	rs10037055	5	176691279	T	G		0.5208	-0.0202	0.004	3.81e-07		ENSG00000213347.6	MXD3	0.242579	0.0451846	1.53941e-07	4.50355e-05	Lung	Decrease
	rs11952102	0.818139	rs10037055	5	176691279	T	G		0.5208	-0.0202	0.004	3.81e-07		ENSG00000213347.6	MXD3	0.28925	0.0453423	6.89547e-10	5.8798e-05	Nerve Tibial	Decrease
	rs11952102	0.818139	rs10037055	5	176691279	T	G		0.5208	-0.0202	0.004	3.81e-07		ENSG00000213347.6	MXD3	0.41117	0.0827752	2.50542e-06	1.08119e-05	Prostate	Decrease
	rs11952102	0.818139	rs10037055	5	176691279	T	G		0.5208	-0.0202	0.004	3.81e-07		ENSG00000213347.6	MXD3	0.238441	0.0478222	1.0764e-06	4.28515e-05	Skin Not Sun Exposed Suprapubic	Decrease
	rs11952102	0.818139	rs10037055	5	176691279	T	G		0.5208	-0.0202	0.004	3.81e-07		ENSG00000213347.6	MXD3	0.199762	0.0360001	5.71346e-08	5.48711e-05	Skin Sun Exposed Lower leg	Decrease
	rs11952102	0.818139	rs10037055	5	176691279	T	G		0.5208	-0.0202	0.004	3.81e-07		ENSG00000213347.6	MXD3	0.322977	0.0658101	1.9075e-06	2.16701e-05	Stomach	Decrease
	rs11952102	0.818139	rs10037055	5	176691279	T	G		0.5208	-0.0202	0.004	3.81e-07		ENSG00000213347.6	MXD3	0.337306	0.0636795	3.27108e-07	3.82404e-05	Testis	Decrease
	rs11952102	0.818139	rs10037055	5	176691279	T	G		0.5208	-0.0202	0.004	3.81e-07		ENSG00000213347.6	MXD3	0.380721	0.0412132	3.08136e-18	6.26507e-05	Thyroid	Decrease
	rs11952102	0.818139	rs10037055	5	176691279	T	G		0.5208	-0.0202	0.004	3.81e-07		ENSG00000213347.6	MXD3	0.135808	0.0236183	2.18285e-08	3.49948e-05	Whole Blood	Decrease
	rs11952102	0.818139	rs10037055	5	176691279	T	G		0.5208	-0.0202	0.004	3.81e-07		ENSG00000169230.5	PRELID1	-0.111678	0.0245025	7.35722e-06	4.7849e-05	Artery Tibial	Increase
	rs11952102	0.818139	rs10037055	5	176691279	T	G		0.5208	-0.0202	0.004	3.81e-07		ENSG00000169230.5	PRELID1	-0.321147	0.0425671	1.37329e-12	2.93429e-05	Colon Transverse	Increase
	rs11952102	0.818139	rs10037055	5	176691279	T	G		0.5208	-0.0202	0.004	3.81e-07		ENSG00000169230.5	PRELID1	-0.162569	0.0328212	1.24003e-06	4.08626e-05	Esophagus Mucosa	Increase
	rs11952102	0.818139	rs10037055	5	176691279	T	G		0.5208	-0.0202	0.004	3.81e-07		ENSG00000169230.5	PRELID1	-0.385233	0.0732651	6.72412e-07	1.19825e-05	Liver	Increase
	rs11952102	0.818139	rs10037055	5	176691279	T	G		0.5208	-0.0202	0.004	3.81e-07		ENSG00000169230.5	PRELID1	-0.193463	0.0299129	3.38684e-10	5.56052e-05	Skin Sun Exposed Lower leg	Increase
	rs11952102	0.818139	rs10037055	5	176691279	T	G		0.5208	-0.0202	0.004	3.81e-07		ENSG00000169230.5	PRELID1	-0.359508	0.0776883	1.11198e-05	1.69516e-05	Small Intestine Terminal Ileum	Increase
	rs11952102	0.818139	rs10037055	5	176691279	T	G		0.5208	-0.0202	0.004	3.81e-07		ENSG00000169230.5	PRELID1	-0.221428	0.0454668	2.26242e-06	2.43697e-05	Stomach	Increase
	rs11952102	0.818139	rs10037055	5	176691279	T	G		0.5208	-0.0202	0.004	3.81e-07		ENSG00000169230.5	PRELID1	-0.122916	0.0273481	9.64499e-06	5.69812e-05	Thyroid	Increase
	rs11952102	0.818139	rs10037055	5	176691279	T	G		0.5208	-0.0202	0.004	3.81e-07		ENSG00000169230.5	PRELID1	-0.177624	0.0289834	2.7663e-09	3.14941e-05	Whole Blood	Increase
	rs11952102	0.818139	rs10037055	5	176691279	T	G		0.5208	-0.0202	0.004	3.81e-07		ENSG00000169228.9	RAB24	-0.652435	0.106779	2.1802e-08	1.31948e-05	Cells EBV-transformed lymphocytes	Increase
	rs11952102	0.818139	rs10077929	5	176697844	T	C		0.4792	0.0203	0.004	3.36e-07		ENSG00000213347.6	MXD3	-0.209865	0.0458966	7.10682e-06	5.8798e-05	Nerve Tibial	Decrease
	rs11952102	0.818139	rs10077929	5	176697844	T	C		0.4792	0.0203	0.004	3.36e-07		ENSG00000213347.6	MXD3	-0.236078	0.0432132	9.19357e-08	6.26507e-05	Thyroid	Decrease
	rs11952102	0.818139	rs10077929	5	176697844	T	C		0.4792	0.0203	0.004	3.36e-07		ENSG00000213347.6	MXD3	-0.114714	0.0237961	2.27038e-06	3.49948e-05	Whole Blood	Decrease
	rs11952102	0.818139	rs10077929	5	176697844	T	C		0.4792	0.0203	0.004	3.36e-07		ENSG00000169230.5	PRELID1	0.123783	0.0241489	5.12788e-07	4.7849e-05	Artery Tibial	Increase
	rs11952102	0.818139	rs10077929	5	176697844	T	C		0.4792	0.0203	0.004	3.36e-07		ENSG00000169230.5	PRELID1	0.286646	0.0419474	8.90986e-11	2.93429e-05	Colon Transverse	Increase
	rs11952102	0.818139	rs10077929	5	176697844	T	C		0.4792	0.0203	0.004	3.36e-07		ENSG00000169230.5	PRELID1	0.149008	0.032269	5.83079e-06	4.08626e-05	Esophagus Mucosa	Increase
	rs11952102	0.818139	rs10077929	5	176697844	T	C		0.4792	0.0203	0.004	3.36e-07		ENSG00000169230.5	PRELID1	0.123521	0.0250561	1.33186e-06	3.64469e-05	Lung	Increase
	rs11952102	0.818139	rs10077929	5	176697844	T	C		0.4792	0.0203	0.004	3.36e-07		ENSG00000169230.5	PRELID1	0.211341	0.0396974	2.07227e-07	4.60231e-05	Skin Not Sun Exposed Suprapubic	Increase
	rs11952102	0.818139	rs10077929	5	176697844	T	C		0.4792	0.0203	0.004	3.36e-07		ENSG00000169230.5	PRELID1	0.198137	0.0297197	1.03047e-10	5.56052e-05	Skin Sun Exposed Lower leg	Increase
	rs11952102	0.818139	rs10077929	5	176697844	T	C		0.4792	0.0203	0.004	3.36e-07		ENSG00000169230.5	PRELID1	0.126933	0.0266041	2.7485e-06	5.69812e-05	Thyroid	Increase
	rs11952102	0.818139	rs10077929	5	176697844	T	C		0.4792	0.0203	0.004	3.36e-07		ENSG00000169230.5	PRELID1	0.235696	0.0273262	3.68794e-16	3.14941e-05	Whole Blood	Increase
	rs11952102	0.818139	rs10077929	5	176697844	T	C		0.4792	0.0203	0.004	3.36e-07		ENSG00000169228.9	RAB24	0.559035	0.11028	1.96723e-06	1.31948e-05	Cells EBV-transformed lymphocytes	Increase
	rs11952102	0.818139	rs12660023	5	176700885	A	G		0.4792	0.0204	0.004	2.845e-07		ENSG00000213347.6	MXD3	-0.213714	0.0456955	4.44532e-06	5.8798e-05	Nerve Tibial	Decrease
	rs11952102	0.818139	rs12660023	5	176700885	A	G		0.4792	0.0204	0.004	2.845e-07		ENSG00000213347.6	MXD3	-0.240493	0.0429314	4.45719e-08	6.26507e-05	Thyroid	Decrease
	rs11952102	0.818139	rs12660023	5	176700885	A	G		0.4792	0.0204	0.004	2.845e-07		ENSG00000213347.6	MXD3	-0.117546	0.0237116	1.19352e-06	3.49948e-05	Whole Blood	Decrease
	rs11952102	0.818139	rs12660023	5	176700885	A	G		0.4792	0.0204	0.004	2.845e-07		ENSG00000169230.5	PRELID1	0.123301	0.02418	5.83886e-07	4.7849e-05	Artery Tibial	Increase
	rs11952102	0.818139	rs12660023	5	176700885	A	G		0.4792	0.0204	0.004	2.845e-07		ENSG00000169230.5	PRELID1	0.287361	0.0417672	6.82822e-11	2.93429e-05	Colon Transverse	Increase
	rs11952102	0.818139	rs12660023	5	176700885	A	G		0.4792	0.0204	0.004	2.845e-07		ENSG00000169230.5	PRELID1	0.149544	0.0322394	5.30933e-06	4.08626e-05	Esophagus Mucosa	Increase
	rs11952102	0.818139	rs12660023	5	176700885	A	G		0.4792	0.0204	0.004	2.845e-07		ENSG00000169230.5	PRELID1	0.125224	0.0250517	9.58447e-07	3.64469e-05	Lung	Increase
	rs11952102	0.818139	rs12660023	5	176700885	A	G		0.4792	0.0204	0.004	2.845e-07		ENSG00000169230.5	PRELID1	0.204723	0.0398252	5.11778e-07	4.60231e-05	Skin Not Sun Exposed Suprapubic	Increase
	rs11952102	0.818139	rs12660023	5	176700885	A	G		0.4792	0.0204	0.004	2.845e-07		ENSG00000169230.5	PRELID1	0.196923	0.029625	1.16029e-10	5.56052e-05	Skin Sun Exposed Lower leg	Increase
	rs11952102	0.818139	rs12660023	5	176700885	A	G		0.4792	0.0204	0.004	2.845e-07		ENSG00000169230.5	PRELID1	0.125446	0.0264999	3.26719e-06	5.69812e-05	Thyroid	Increase
	rs11952102	0.818139	rs12660023	5	176700885	A	G		0.4792	0.0204	0.004	2.845e-07		ENSG00000169230.5	PRELID1	0.233016	0.027351	7.72263e-16	3.14941e-05	Whole Blood	Increase
	rs11952102	0.818139	rs12660023	5	176700885	A	G		0.4792	0.0204	0.004	2.845e-07		ENSG00000169228.9	RAB24	0.536692	0.110435	4.63156e-06	1.31948e-05	Cells EBV-transformed lymphocytes	Increase
	rs11952102	0.818139	rs4976680	5	176702746	T	C		0.5208	-0.0204	0.004	2.844e-07		ENSG00000213347.6	MXD3	0.209865	0.0458966	7.10682e-06	5.8798e-05	Nerve Tibial	Decrease
	rs11952102	0.818139	rs4976680	5	176702746	T	C		0.5208	-0.0204	0.004	2.844e-07		ENSG00000213347.6	MXD3	0.240811	0.0428744	4.1208e-08	6.26507e-05	Thyroid	Decrease
	rs11952102	0.818139	rs4976680	5	176702746	T	C		0.5208	-0.0204	0.004	2.844e-07		ENSG00000213347.6	MXD3	0.114714	0.0237961	2.27038e-06	3.49948e-05	Whole Blood	Decrease
	rs11952102	0.818139	rs4976680	5	176702746	T	C		0.5208	-0.0204	0.004	2.844e-07		ENSG00000169230.5	PRELID1	-0.123783	0.0241489	5.12788e-07	4.7849e-05	Artery Tibial	Increase
	rs11952102	0.818139	rs4976680	5	176702746	T	C		0.5208	-0.0204	0.004	2.844e-07		ENSG00000169230.5	PRELID1	-0.286646	0.0419474	8.90986e-11	2.93429e-05	Colon Transverse	Increase
	rs11952102	0.818139	rs4976680	5	176702746	T	C		0.5208	-0.0204	0.004	2.844e-07		ENSG00000169230.5	PRELID1	-0.149008	0.032269	5.83079e-06	4.08626e-05	Esophagus Mucosa	Increase
	rs11952102	0.818139	rs4976680	5	176702746	T	C		0.5208	-0.0204	0.004	2.844e-07		ENSG00000169230.5	PRELID1	-0.123521	0.0250561	1.33186e-06	3.64469e-05	Lung	Increase
	rs11952102	0.818139	rs4976680	5	176702746	T	C		0.5208	-0.0204	0.004	2.844e-07		ENSG00000169230.5	PRELID1	-0.211341	0.0396974	2.07227e-07	4.60231e-05	Skin Not Sun Exposed Suprapubic	Increase
	rs11952102	0.818139	rs4976680	5	176702746	T	C		0.5208	-0.0204	0.004	2.844e-07		ENSG00000169230.5	PRELID1	-0.198137	0.0297197	1.03047e-10	5.56052e-05	Skin Sun Exposed Lower leg	Increase
	rs11952102	0.818139	rs4976680	5	176702746	T	C		0.5208	-0.0204	0.004	2.844e-07		ENSG00000169230.5	PRELID1	-0.125431	0.0264691	3.19371e-06	5.69812e-05	Thyroid	Increase
	rs11952102	0.818139	rs4976680	5	176702746	T	C		0.5208	-0.0204	0.004	2.844e-07		ENSG00000169230.5	PRELID1	-0.235696	0.0273262	3.68794e-16	3.14941e-05	Whole Blood	Increase
	rs11952102	0.818139	rs4976680	5	176702746	T	C		0.5208	-0.0204	0.004	2.844e-07		ENSG00000169228.9	RAB24	-0.559035	0.11028	1.96723e-06	1.31948e-05	Cells EBV-transformed lymphocytes	Increase
	rs11952102	0.818139	rs4976681	5	176704663	A	T		0.4793	0.0204	0.004	2.856e-07		ENSG00000213347.6	MXD3	-0.209865	0.0458966	7.10682e-06	5.8798e-05	Nerve Tibial	Decrease
	rs11952102	0.818139	rs4976681	5	176704663	A	T		0.4793	0.0204	0.004	2.856e-07		ENSG00000213347.6	MXD3	-0.240811	0.0428744	4.1208e-08	6.26507e-05	Thyroid	Decrease
	rs11952102	0.818139	rs4976681	5	176704663	A	T		0.4793	0.0204	0.004	2.856e-07		ENSG00000213347.6	MXD3	-0.114714	0.0237961	2.27038e-06	3.49948e-05	Whole Blood	Decrease
	rs11952102	0.818139	rs4976681	5	176704663	A	T		0.4793	0.0204	0.004	2.856e-07		ENSG00000169230.5	PRELID1	0.123783	0.0241489	5.12788e-07	4.7849e-05	Artery Tibial	Increase
	rs11952102	0.818139	rs4976681	5	176704663	A	T		0.4793	0.0204	0.004	2.856e-07		ENSG00000169230.5	PRELID1	0.286646	0.0419474	8.90986e-11	2.93429e-05	Colon Transverse	Increase
	rs11952102	0.818139	rs4976681	5	176704663	A	T		0.4793	0.0204	0.004	2.856e-07		ENSG00000169230.5	PRELID1	0.149008	0.032269	5.83079e-06	4.08626e-05	Esophagus Mucosa	Increase
	rs11952102	0.818139	rs4976681	5	176704663	A	T		0.4793	0.0204	0.004	2.856e-07		ENSG00000169230.5	PRELID1	0.123521	0.0250561	1.33186e-06	3.64469e-05	Lung	Increase
	rs11952102	0.818139	rs4976681	5	176704663	A	T		0.4793	0.0204	0.004	2.856e-07		ENSG00000169230.5	PRELID1	0.211341	0.0396974	2.07227e-07	4.60231e-05	Skin Not Sun Exposed Suprapubic	Increase
	rs11952102	0.818139	rs4976681	5	176704663	A	T		0.4793	0.0204	0.004	2.856e-07		ENSG00000169230.5	PRELID1	0.198137	0.0297197	1.03047e-10	5.56052e-05	Skin Sun Exposed Lower leg	Increase
	rs11952102	0.818139	rs4976681	5	176704663	A	T		0.4793	0.0204	0.004	2.856e-07		ENSG00000169230.5	PRELID1	0.125431	0.0264691	3.19371e-06	5.69812e-05	Thyroid	Increase
	rs11952102	0.818139	rs4976681	5	176704663	A	T		0.4793	0.0204	0.004	2.856e-07		ENSG00000169230.5	PRELID1	0.235696	0.0273262	3.68794e-16	3.14941e-05	Whole Blood	Increase
	rs11952102	0.818139	rs4976681	5	176704663	A	T		0.4793	0.0204	0.004	2.856e-07		ENSG00000169228.9	RAB24	0.559035	0.11028	1.96723e-06	1.31948e-05	Cells EBV-transformed lymphocytes	Increase
	rs11952102	0.818139	rs11949435	5	176714932	C	G		0.5206	-0.0204	0.004	3.13e-07		ENSG00000213347.6	MXD3	0.213714	0.0456955	4.44532e-06	5.8798e-05	Nerve Tibial	Decrease
	rs11952102	0.818139	rs11949435	5	176714932	C	G		0.5206	-0.0204	0.004	3.13e-07		ENSG00000213347.6	MXD3	0.240493	0.0429314	4.45719e-08	6.26507e-05	Thyroid	Decrease
	rs11952102	0.818139	rs11949435	5	176714932	C	G		0.5206	-0.0204	0.004	3.13e-07		ENSG00000213347.6	MXD3	0.117546	0.0237116	1.19352e-06	3.49948e-05	Whole Blood	Decrease
	rs11952102	0.818139	rs11949435	5	176714932	C	G		0.5206	-0.0204	0.004	3.13e-07		ENSG00000169230.5	PRELID1	-0.123301	0.02418	5.83886e-07	4.7849e-05	Artery Tibial	Increase
	rs11952102	0.818139	rs11949435	5	176714932	C	G		0.5206	-0.0204	0.004	3.13e-07		ENSG00000169230.5	PRELID1	-0.287361	0.0417672	6.82822e-11	2.93429e-05	Colon Transverse	Increase
	rs11952102	0.818139	rs11949435	5	176714932	C	G		0.5206	-0.0204	0.004	3.13e-07		ENSG00000169230.5	PRELID1	-0.149544	0.0322394	5.30933e-06	4.08626e-05	Esophagus Mucosa	Increase
	rs11952102	0.818139	rs11949435	5	176714932	C	G		0.5206	-0.0204	0.004	3.13e-07		ENSG00000169230.5	PRELID1	-0.125224	0.0250517	9.58447e-07	3.64469e-05	Lung	Increase
	rs11952102	0.818139	rs11949435	5	176714932	C	G		0.5206	-0.0204	0.004	3.13e-07		ENSG00000169230.5	PRELID1	-0.204723	0.0398252	5.11778e-07	4.60231e-05	Skin Not Sun Exposed Suprapubic	Increase
	rs11952102	0.818139	rs11949435	5	176714932	C	G		0.5206	-0.0204	0.004	3.13e-07		ENSG00000169230.5	PRELID1	-0.196923	0.029625	1.16029e-10	5.56052e-05	Skin Sun Exposed Lower leg	Increase
	rs11952102	0.818139	rs11949435	5	176714932	C	G		0.5206	-0.0204	0.004	3.13e-07		ENSG00000169230.5	PRELID1	-0.125446	0.0264999	3.26719e-06	5.69812e-05	Thyroid	Increase
	rs11952102	0.818139	rs11949435	5	176714932	C	G		0.5206	-0.0204	0.004	3.13e-07		ENSG00000169230.5	PRELID1	-0.233016	0.027351	7.72263e-16	3.14941e-05	Whole Blood	Increase
	rs11952102	0.818139	rs11949435	5	176714932	C	G		0.5206	-0.0204	0.004	3.13e-07		ENSG00000169228.9	RAB24	-0.536692	0.110435	4.63156e-06	1.31948e-05	Cells EBV-transformed lymphocytes	Increase
	rs11952102	0.818139	rs6886255	5	176718361	A	G		0.5207	-0.0205	0.004	2.725e-07		ENSG00000213347.6	MXD3	0.268809	0.0461596	1.41015e-08	4.34406e-05	Adipose Subcutaneous	Decrease
	rs11952102	0.818139	rs6886255	5	176718361	A	G		0.5207	-0.0205	0.004	2.725e-07		ENSG00000213347.6	MXD3	0.316243	0.0568867	6.69136e-08	3.27256e-05	Adipose Visceral Omentum	Decrease
	rs11952102	0.818139	rs6886255	5	176718361	A	G		0.5207	-0.0205	0.004	2.725e-07		ENSG00000213347.6	MXD3	0.275772	0.058181	3.88759e-06	3.40802e-05	Artery Aorta	Decrease
	rs11952102	0.818139	rs6886255	5	176718361	A	G		0.5207	-0.0205	0.004	2.725e-07		ENSG00000213347.6	MXD3	0.191611	0.040127	2.73455e-06	5.23707e-05	Artery Tibial	Decrease
	rs11952102	0.818139	rs6886255	5	176718361	A	G		0.5207	-0.0205	0.004	2.725e-07		ENSG00000213347.6	MXD3	0.51891	0.0800567	2.24544e-09	2.93526e-05	Brain Cerebellum	Decrease
	rs11952102	0.818139	rs6886255	5	176718361	A	G		0.5207	-0.0205	0.004	2.725e-07		ENSG00000213347.6	MXD3	0.343389	0.0505115	1.81879e-10	2.49964e-05	Colon Sigmoid	Decrease
	rs11952102	0.818139	rs6886255	5	176718361	A	G		0.5207	-0.0205	0.004	2.725e-07		ENSG00000213347.6	MXD3	0.277325	0.0538438	5.98975e-07	2.92875e-05	Colon Transverse	Decrease
	rs11952102	0.818139	rs6886255	5	176718361	A	G		0.5207	-0.0205	0.004	2.725e-07		ENSG00000213347.6	MXD3	0.224284	0.0428013	4.55218e-07	2.53167e-05	Esophagus Gastroesophageal Junction	Decrease
	rs11952102	0.818139	rs6886255	5	176718361	A	G		0.5207	-0.0205	0.004	2.725e-07		ENSG00000213347.6	MXD3	0.218239	0.0365715	6.99038e-09	5.42245e-05	Esophagus Mucosa	Decrease
	rs11952102	0.818139	rs6886255	5	176718361	A	G		0.5207	-0.0205	0.004	2.725e-07		ENSG00000213347.6	MXD3	0.210283	0.0359866	1.40481e-08	4.53916e-05	Esophagus Muscularis	Decrease
	rs11952102	0.818139	rs6886255	5	176718361	A	G		0.5207	-0.0205	0.004	2.725e-07		ENSG00000213347.6	MXD3	0.201169	0.0370061	1.44185e-07	2.58182e-05	Heart Left Ventricle	Decrease
	rs11952102	0.818139	rs6886255	5	176718361	A	G		0.5207	-0.0205	0.004	2.725e-07		ENSG00000213347.6	MXD3	0.249447	0.0450984	6.67745e-08	4.50355e-05	Lung	Decrease
	rs11952102	0.818139	rs6886255	5	176718361	A	G		0.5207	-0.0205	0.004	2.725e-07		ENSG00000213347.6	MXD3	0.296586	0.0453027	2.61525e-10	5.8798e-05	Nerve Tibial	Decrease
	rs11952102	0.818139	rs6886255	5	176718361	A	G		0.5207	-0.0205	0.004	2.725e-07		ENSG00000213347.6	MXD3	0.41117	0.0827752	2.50542e-06	1.08119e-05	Prostate	Decrease
	rs11952102	0.818139	rs6886255	5	176718361	A	G		0.5207	-0.0205	0.004	2.725e-07		ENSG00000213347.6	MXD3	0.243847	0.0471441	4.38144e-07	4.28515e-05	Skin Not Sun Exposed Suprapubic	Decrease
	rs11952102	0.818139	rs6886255	5	176718361	A	G		0.5207	-0.0205	0.004	2.725e-07		ENSG00000213347.6	MXD3	0.200163	0.0358555	4.78792e-08	5.48711e-05	Skin Sun Exposed Lower leg	Decrease
	rs11952102	0.818139	rs6886255	5	176718361	A	G		0.5207	-0.0205	0.004	2.725e-07		ENSG00000213347.6	MXD3	0.32381	0.0654599	1.59682e-06	2.16701e-05	Stomach	Decrease
	rs11952102	0.818139	rs6886255	5	176718361	A	G		0.5207	-0.0205	0.004	2.725e-07		ENSG00000213347.6	MXD3	0.339614	0.0632797	2.34102e-07	3.82404e-05	Testis	Decrease
	rs11952102	0.818139	rs6886255	5	176718361	A	G		0.5207	-0.0205	0.004	2.725e-07		ENSG00000213347.6	MXD3	0.390618	0.0407864	2.41093e-19	6.26507e-05	Thyroid	Decrease
	rs11952102	0.818139	rs6886255	5	176718361	A	G		0.5207	-0.0205	0.004	2.725e-07		ENSG00000213347.6	MXD3	0.133079	0.0236662	4.27049e-08	3.49948e-05	Whole Blood	Decrease
	rs11952102	0.818139	rs6886255	5	176718361	A	G		0.5207	-0.0205	0.004	2.725e-07		ENSG00000169230.5	PRELID1	-0.111622	0.0243853	6.73894e-06	4.7849e-05	Artery Tibial	Increase
	rs11952102	0.818139	rs6886255	5	176718361	A	G		0.5207	-0.0205	0.004	2.725e-07		ENSG00000169230.5	PRELID1	-0.321147	0.0425671	1.37329e-12	2.93429e-05	Colon Transverse	Increase
	rs11952102	0.818139	rs6886255	5	176718361	A	G		0.5207	-0.0205	0.004	2.725e-07		ENSG00000169230.5	PRELID1	-0.163145	0.032736	1.07274e-06	4.08626e-05	Esophagus Mucosa	Increase
	rs11952102	0.818139	rs6886255	5	176718361	A	G		0.5207	-0.0205	0.004	2.725e-07		ENSG00000169230.5	PRELID1	-0.385233	0.0732651	6.72412e-07	1.19825e-05	Liver	Increase
	rs11952102	0.818139	rs6886255	5	176718361	A	G		0.5207	-0.0205	0.004	2.725e-07		ENSG00000169230.5	PRELID1	-0.194508	0.0297751	2.30408e-10	5.56052e-05	Skin Sun Exposed Lower leg	Increase
	rs11952102	0.818139	rs6886255	5	176718361	A	G		0.5207	-0.0205	0.004	2.725e-07		ENSG00000169230.5	PRELID1	-0.359508	0.0776883	1.11198e-05	1.69516e-05	Small Intestine Terminal Ileum	Increase
	rs11952102	0.818139	rs6886255	5	176718361	A	G		0.5207	-0.0205	0.004	2.725e-07		ENSG00000169230.5	PRELID1	-0.224341	0.0451677	1.45602e-06	2.43697e-05	Stomach	Increase
	rs11952102	0.818139	rs6886255	5	176718361	A	G		0.5207	-0.0205	0.004	2.725e-07		ENSG00000169230.5	PRELID1	-0.114286	0.0273792	3.82461e-05	5.69812e-05	Thyroid	Increase
	rs11952102	0.818139	rs6886255	5	176718361	A	G		0.5207	-0.0205	0.004	2.725e-07		ENSG00000169230.5	PRELID1	-0.182307	0.0288826	9.80831e-10	3.14941e-05	Whole Blood	Increase
	rs11952102	0.818139	rs6886255	5	176718361	A	G		0.5207	-0.0205	0.004	2.725e-07		ENSG00000169228.9	RAB24	-0.697413	0.10411	1.47623e-09	1.31948e-05	Cells EBV-transformed lymphocytes	Increase
	rs11952102	0.913611	rs6872201	5	176720766	A	G		0.5343	-0.0207	0.004	2.32e-07		ENSG00000160867.10	FGFR4	-0.282496	0.0552272	5.69753e-07	6.27924e-05	Esophagus Mucosa	Increase
	rs11952102	0.913611	rs6872201	5	176720766	A	G		0.5343	-0.0207	0.004	2.32e-07		ENSG00000160867.10	FGFR4	-0.463974	0.0630612	1.88111e-12	6.31454e-05	Nerve Tibial	Increase
	rs11952102	0.913611	rs6872201	5	176720766	A	G		0.5343	-0.0207	0.004	2.32e-07		ENSG00000160867.10	FGFR4	-0.275042	0.0586425	4.25323e-06	4.4838e-05	Skin Not Sun Exposed Suprapubic	Increase
	rs11952102	0.913611	rs6872201	5	176720766	A	G		0.5343	-0.0207	0.004	2.32e-07		ENSG00000160867.10	FGFR4	-0.232306	0.0501301	5.08123e-06	6.84378e-05	Skin Sun Exposed Lower leg	Increase
	rs11952102	0.913611	rs6872201	5	176720766	A	G		0.5343	-0.0207	0.004	2.32e-07		ENSG00000169230.5	PRELID1	-0.10423	0.0245974	3.00651e-05	3.14941e-05	Whole Blood	Increase
	rs11952102	0.913611	rs6872201	5	176720766	A	G		0.5343	-0.0207	0.004	2.32e-07		ENSG00000169220.13	RGS14	-0.349792	0.0608943	3.12791e-08	3.65253e-05	Artery Aorta	Increase
	rs11952102	0.913611	rs6872201	5	176720766	A	G		0.5343	-0.0207	0.004	2.32e-07		ENSG00000169220.13	RGS14	-0.305288	0.0384317	3.34522e-14	4.33809e-05	Artery Tibial	Increase
	rs11952102	0.913611	rs6872201	5	176720766	A	G		0.5343	-0.0207	0.004	2.32e-07		ENSG00000169220.13	RGS14	-0.195987	0.0392762	1.31403e-06	1.73486e-05	Breast Mammary Tissue	Increase
	rs11952102	0.913611	rs6872201	5	176720766	A	G		0.5343	-0.0207	0.004	2.32e-07		ENSG00000169220.13	RGS14	-0.528403	0.0614871	9.56937e-16	4.82326e-05	Cells Transformed fibroblasts	Increase
	rs11952102	0.913611	rs6872201	5	176720766	A	G		0.5343	-0.0207	0.004	2.32e-07		ENSG00000169220.13	RGS14	-0.258197	0.0489431	3.30067e-07	2.38893e-05	Colon Transverse	Increase
	rs11952102	0.913611	rs6872201	5	176720766	A	G		0.5343	-0.0207	0.004	2.32e-07		ENSG00000169220.13	RGS14	-0.271778	0.0591403	8.20936e-06	2.68642e-05	Esophagus Gastroesophageal Junction	Increase
	rs11952102	0.913611	rs6872201	5	176720766	A	G		0.5343	-0.0207	0.004	2.32e-07		ENSG00000169220.13	RGS14	-0.179951	0.0313126	2.2916e-08	5.35794e-05	Esophagus Mucosa	Increase
	rs11952102	0.913611	rs6872201	5	176720766	A	G		0.5343	-0.0207	0.004	2.32e-07		ENSG00000169220.13	RGS14	-0.221656	0.040706	1.12314e-07	3.76621e-05	Esophagus Muscularis	Increase
	rs11952102	0.913611	rs6872201	5	176720766	A	G		0.5343	-0.0207	0.004	2.32e-07		ENSG00000169220.13	RGS14	-0.266555	0.0531775	1.13199e-06	2.46691e-05	Heart Atrial Appendage	Increase
	rs11952102	0.913611	rs6872201	5	176720766	A	G		0.5343	-0.0207	0.004	2.32e-07		ENSG00000169220.13	RGS14	-0.278731	0.0513468	1.49782e-07	2.92886e-05	Heart Left Ventricle	Increase
	rs11952102	0.913611	rs6872201	5	176720766	A	G		0.5343	-0.0207	0.004	2.32e-07		ENSG00000169220.13	RGS14	-0.18951	0.034864	9.22986e-08	4.74591e-05	Muscle Skeletal	Increase
	rs11952102	0.913611	rs6872201	5	176720766	A	G		0.5343	-0.0207	0.004	2.32e-07		ENSG00000169220.13	RGS14	-0.208545	0.0430638	2.074e-06	5.41993e-05	Nerve Tibial	Increase
	rs11952102	0.913611	rs6872201	5	176720766	A	G		0.5343	-0.0207	0.004	2.32e-07		ENSG00000169220.13	RGS14	-0.407348	0.0868349	7.26362e-06	2.17322e-05	Pituitary	Increase
	rs11952102	0.913611	rs6872201	5	176720766	A	G		0.5343	-0.0207	0.004	2.32e-07		ENSG00000169220.13	RGS14	-0.17387	0.0307246	3.72946e-08	3.39868e-05	Skin Not Sun Exposed Suprapubic	Increase
	rs11952102	0.913611	rs6872201	5	176720766	A	G		0.5343	-0.0207	0.004	2.32e-07		ENSG00000169220.13	RGS14	-0.159524	0.0291095	8.18628e-08	6.55142e-05	Skin Sun Exposed Lower leg	Increase
	rs11952102	0.913611	rs6872201	5	176720766	A	G		0.5343	-0.0207	0.004	2.32e-07		ENSG00000169220.13	RGS14	-0.413044	0.0653043	1.80381e-09	3.31525e-05	Testis	Increase
	rs11952102	0.913611	rs6872201	5	176720766	A	G		0.5343	-0.0207	0.004	2.32e-07		ENSG00000249129.1	SUDS3P1	-0.372198	0.0820137	9.49869e-06	2.49966e-05	Heart Atrial Appendage	Increase
	rs11952102	0.913611	rs3088050	5	176726635	A	G		0.4631	0.0203	0.004	3.539e-07		ENSG00000169228.9	RAB24	0.308304	0.0388917	3.82507e-14	5.2775e-05	Adipose Subcutaneous	Increase
	rs11952102	0.913611	rs3088050	5	176726635	A	G		0.4631	0.0203	0.004	3.539e-07		ENSG00000169228.9	RAB24	0.298182	0.0451188	1.61305e-10	5.25516e-05	Artery Tibial	Increase
	rs11952102	0.913611	rs3088050	5	176726635	A	G		0.4631	0.0203	0.004	3.539e-07		ENSG00000169228.9	RAB24	0.166274	0.0400329	4.50915e-05	5.58156e-05	Cells Transformed fibroblasts	Increase
	rs11952102	0.913611	rs3088050	5	176726635	A	G		0.4631	0.0203	0.004	3.539e-07		ENSG00000169228.9	RAB24	0.190802	0.0403102	3.01478e-06	6.03725e-05	Muscle Skeletal	Increase
	rs11952102	0.913611	rs3088050	5	176726635	A	G		0.4631	0.0203	0.004	3.539e-07		ENSG00000169228.9	RAB24	0.214035	0.0407584	2.90149e-07	6.19609e-05	Nerve Tibial	Increase
	rs11952102	0.913611	rs3088050	5	176726635	A	G		0.4631	0.0203	0.004	3.539e-07		ENSG00000169228.9	RAB24	0.315133	0.065303	4.52422e-06	1.2026e-05	Prostate	Increase
	rs11952102	0.913611	rs3088050	5	176726635	A	G		0.4631	0.0203	0.004	3.539e-07		ENSG00000169228.9	RAB24	0.194059	0.0329932	9.90463e-09	6.45343e-05	Thyroid	Increase
	rs11952102	0.883629	rs28684504	5	176727438	T	C		0.5282	-0.0217	0.004	6.257e-08		ENSG00000160867.10	FGFR4	-0.307176	0.0709102	1.93793e-05	6.84378e-05	Skin Sun Exposed Lower leg	Increase
	rs11952102	0.883629	rs28684504	5	176727438	T	C		0.5282	-0.0217	0.004	6.257e-08		ENSG00000213347.6	MXD3	0.38139	0.0553115	2.9036e-11	4.34406e-05	Adipose Subcutaneous	Decrease
	rs11952102	0.883629	rs28684504	5	176727438	T	C		0.5282	-0.0217	0.004	6.257e-08		ENSG00000213347.6	MXD3	0.397982	0.0670112	9.11614e-09	3.27256e-05	Adipose Visceral Omentum	Decrease
	rs11952102	0.883629	rs28684504	5	176727438	T	C		0.5282	-0.0217	0.004	6.257e-08		ENSG00000213347.6	MXD3	0.406752	0.0667509	5.03987e-09	3.40802e-05	Artery Aorta	Decrease
	rs11952102	0.883629	rs28684504	5	176727438	T	C		0.5282	-0.0217	0.004	6.257e-08		ENSG00000213347.6	MXD3	0.500575	0.0829368	1.98224e-08	1.1508e-05	Artery Coronary	Decrease
	rs11952102	0.883629	rs28684504	5	176727438	T	C		0.5282	-0.0217	0.004	6.257e-08		ENSG00000213347.6	MXD3	0.302336	0.0483293	1.26292e-09	5.23707e-05	Artery Tibial	Decrease
	rs11952102	0.883629	rs28684504	5	176727438	T	C		0.5282	-0.0217	0.004	6.257e-08		ENSG00000213347.6	MXD3	0.685891	0.0948864	5.41943e-11	2.93526e-05	Brain Cerebellum	Decrease
	rs11952102	0.883629	rs28684504	5	176727438	T	C		0.5282	-0.0217	0.004	6.257e-08		ENSG00000213347.6	MXD3	0.507542	0.0955814	5.91707e-07	1.59628e-05	Brain Nucleus accumbens basal ganglia	Decrease
	rs11952102	0.883629	rs28684504	5	176727438	T	C		0.5282	-0.0217	0.004	6.257e-08		ENSG00000213347.6	MXD3	0.359532	0.0777357	6.73477e-06	2.01761e-05	Breast Mammary Tissue	Decrease
	rs11952102	0.883629	rs28684504	5	176727438	T	C		0.5282	-0.0217	0.004	6.257e-08		ENSG00000213347.6	MXD3	0.400186	0.0600742	3.80446e-10	2.49964e-05	Colon Sigmoid	Decrease
	rs11952102	0.883629	rs28684504	5	176727438	T	C		0.5282	-0.0217	0.004	6.257e-08		ENSG00000213347.6	MXD3	0.374742	0.0583919	9.11702e-10	2.92875e-05	Colon Transverse	Decrease
	rs11952102	0.883629	rs28684504	5	176727438	T	C		0.5282	-0.0217	0.004	6.257e-08		ENSG00000213347.6	MXD3	0.280656	0.0508359	1.19359e-07	2.53167e-05	Esophagus Gastroesophageal Junction	Decrease
	rs11952102	0.883629	rs28684504	5	176727438	T	C		0.5282	-0.0217	0.004	6.257e-08		ENSG00000213347.6	MXD3	0.296545	0.0429346	3.11858e-11	5.42245e-05	Esophagus Mucosa	Decrease
	rs11952102	0.883629	rs28684504	5	176727438	T	C		0.5282	-0.0217	0.004	6.257e-08		ENSG00000213347.6	MXD3	0.282905	0.0435577	3.72334e-10	4.53916e-05	Esophagus Muscularis	Decrease
	rs11952102	0.883629	rs28684504	5	176727438	T	C		0.5282	-0.0217	0.004	6.257e-08		ENSG00000213347.6	MXD3	0.400518	0.0718597	7.53501e-08	3.1817e-05	Heart Atrial Appendage	Decrease
	rs11952102	0.883629	rs28684504	5	176727438	T	C		0.5282	-0.0217	0.004	6.257e-08		ENSG00000213347.6	MXD3	0.296985	0.0443848	1.81021e-10	2.58182e-05	Heart Left Ventricle	Decrease
	rs11952102	0.883629	rs28684504	5	176727438	T	C		0.5282	-0.0217	0.004	6.257e-08		ENSG00000213347.6	MXD3	0.321609	0.0551282	1.34026e-08	4.50355e-05	Lung	Decrease
	rs11952102	0.883629	rs28684504	5	176727438	T	C		0.5282	-0.0217	0.004	6.257e-08		ENSG00000213347.6	MXD3	0.270957	0.0490458	5.77366e-08	5.20992e-05	Muscle Skeletal	Decrease
	rs11952102	0.883629	rs28684504	5	176727438	T	C		0.5282	-0.0217	0.004	6.257e-08		ENSG00000213347.6	MXD3	0.445488	0.0521218	6.98694e-16	5.8798e-05	Nerve Tibial	Decrease
	rs11952102	0.883629	rs28684504	5	176727438	T	C		0.5282	-0.0217	0.004	6.257e-08		ENSG00000213347.6	MXD3	0.361111	0.0571233	1.00443e-09	4.28515e-05	Skin Not Sun Exposed Suprapubic	Decrease
	rs11952102	0.883629	rs28684504	5	176727438	T	C		0.5282	-0.0217	0.004	6.257e-08		ENSG00000213347.6	MXD3	0.311888	0.0422373	1.14879e-12	5.48711e-05	Skin Sun Exposed Lower leg	Decrease
	rs11952102	0.883629	rs28684504	5	176727438	T	C		0.5282	-0.0217	0.004	6.257e-08		ENSG00000213347.6	MXD3	0.355751	0.0788269	1.08932e-05	2.16701e-05	Stomach	Decrease
	rs11952102	0.883629	rs28684504	5	176727438	T	C		0.5282	-0.0217	0.004	6.257e-08		ENSG00000213347.6	MXD3	0.395783	0.0761245	5.1955e-07	3.82404e-05	Testis	Decrease
	rs11952102	0.883629	rs28684504	5	176727438	T	C		0.5282	-0.0217	0.004	6.257e-08		ENSG00000213347.6	MXD3	0.468135	0.051795	1.34627e-17	6.26507e-05	Thyroid	Decrease
	rs11952102	0.883629	rs28684504	5	176727438	T	C		0.5282	-0.0217	0.004	6.257e-08		ENSG00000213347.6	MXD3	0.134778	0.0296795	8.09513e-06	3.49948e-05	Whole Blood	Decrease
	rs11952102	0.883629	rs28684504	5	176727438	T	C		0.5282	-0.0217	0.004	6.257e-08		ENSG00000169230.5	PRELID1	-0.136073	0.0305776	1.29744e-05	5.22514e-05	Cells Transformed fibroblasts	Increase
	rs11952102	0.883629	rs28684504	5	176727438	T	C		0.5282	-0.0217	0.004	6.257e-08		ENSG00000169230.5	PRELID1	-0.373244	0.0470483	1.27671e-13	2.93429e-05	Colon Transverse	Increase
	rs11952102	0.883629	rs28684504	5	176727438	T	C		0.5282	-0.0217	0.004	6.257e-08		ENSG00000169230.5	PRELID1	-0.194158	0.0391521	1.20568e-06	4.08626e-05	Esophagus Mucosa	Increase
	rs11952102	0.883629	rs28684504	5	176727438	T	C		0.5282	-0.0217	0.004	6.257e-08		ENSG00000169230.5	PRELID1	-0.539566	0.0879136	1.20237e-08	1.19825e-05	Liver	Increase
	rs11952102	0.883629	rs28684504	5	176727438	T	C		0.5282	-0.0217	0.004	6.257e-08		ENSG00000169230.5	PRELID1	-0.141094	0.0323524	1.75314e-05	3.64469e-05	Lung	Increase
	rs11952102	0.883629	rs28684504	5	176727438	T	C		0.5282	-0.0217	0.004	6.257e-08		ENSG00000169230.5	PRELID1	-0.148568	0.031401	3.46978e-06	5.867e-05	Nerve Tibial	Increase
	rs11952102	0.883629	rs28684504	5	176727438	T	C		0.5282	-0.0217	0.004	6.257e-08		ENSG00000169230.5	PRELID1	-0.212504	0.0365614	1.39724e-08	5.56052e-05	Skin Sun Exposed Lower leg	Increase
	rs11952102	0.883629	rs28684504	5	176727438	T	C		0.5282	-0.0217	0.004	6.257e-08		ENSG00000169230.5	PRELID1	-0.486824	0.090699	5.187e-07	1.69516e-05	Small Intestine Terminal Ileum	Increase
	rs11952102	0.883629	rs28684504	5	176727438	T	C		0.5282	-0.0217	0.004	6.257e-08		ENSG00000169230.5	PRELID1	-0.289528	0.0585009	1.65058e-06	3.48877e-05	Testis	Increase
	rs11952102	0.883629	rs28684504	5	176727438	T	C		0.5282	-0.0217	0.004	6.257e-08		ENSG00000169230.5	PRELID1	-0.152664	0.0342346	1.12651e-05	5.69812e-05	Thyroid	Increase
	rs11952102	0.883629	rs28684504	5	176727438	T	C		0.5282	-0.0217	0.004	6.257e-08		ENSG00000169230.5	PRELID1	-0.211575	0.0358871	9.98117e-09	3.14941e-05	Whole Blood	Increase
	rs11952102	0.883629	rs28684504	5	176727438	T	C		0.5282	-0.0217	0.004	6.257e-08		ENSG00000169228.9	RAB24	-0.886215	0.133471	1.94139e-09	1.31948e-05	Cells EBV-transformed lymphocytes	Increase
	rs11952102	0.883629	rs28419182	5	176728400	A	G		0.4734	0.0215	0.004	7.205e-08		ENSG00000169223.10	LMAN2	0.126522	0.0303	3.96055e-05	5.2916e-05	Esophagus Muscularis	Increase
	rs11952102	0.883629	rs28419182	5	176728400	A	G		0.4734	0.0215	0.004	7.205e-08		ENSG00000213347.6	MXD3	-0.423521	0.0437164	1.2836e-19	4.34406e-05	Adipose Subcutaneous	Decrease
	rs11952102	0.883629	rs28419182	5	176728400	A	G		0.4734	0.0215	0.004	7.205e-08		ENSG00000213347.6	MXD3	-0.440776	0.054158	1.64282e-14	3.27256e-05	Adipose Visceral Omentum	Decrease
	rs11952102	0.883629	rs28419182	5	176728400	A	G		0.4734	0.0215	0.004	7.205e-08		ENSG00000213347.6	MXD3	-0.393839	0.0761575	8.0022e-07	1.81352e-05	Adrenal Gland	Decrease
	rs11952102	0.883629	rs28419182	5	176728400	A	G		0.4734	0.0215	0.004	7.205e-08		ENSG00000213347.6	MXD3	-0.478909	0.0587525	2.95127e-14	3.40802e-05	Artery Aorta	Decrease
	rs11952102	0.883629	rs28419182	5	176728400	A	G		0.4734	0.0215	0.004	7.205e-08		ENSG00000213347.6	MXD3	-0.375406	0.0711303	6.24031e-07	1.1508e-05	Artery Coronary	Decrease
	rs11952102	0.883629	rs28419182	5	176728400	A	G		0.4734	0.0215	0.004	7.205e-08		ENSG00000213347.6	MXD3	-0.316781	0.0403687	6.3923e-14	5.23707e-05	Artery Tibial	Decrease
	rs11952102	0.883629	rs28419182	5	176728400	A	G		0.4734	0.0215	0.004	7.205e-08		ENSG00000213347.6	MXD3	-0.505115	0.0899396	2.29949e-07	1.1508e-05	Brain Anterior cingulate cortex BA24	Decrease
	rs11952102	0.883629	rs28419182	5	176728400	A	G		0.4734	0.0215	0.004	7.205e-08		ENSG00000213347.6	MXD3	-0.421307	0.0914125	1.00424e-05	1.89525e-05	Brain Caudate basal ganglia	Decrease
	rs11952102	0.883629	rs28419182	5	176728400	A	G		0.4734	0.0215	0.004	7.205e-08		ENSG00000213347.6	MXD3	-0.389836	0.0821902	6.79167e-06	2.25287e-05	Brain Cerebellar Hemisphere	Decrease
	rs11952102	0.883629	rs28419182	5	176728400	A	G		0.4734	0.0215	0.004	7.205e-08		ENSG00000213347.6	MXD3	-0.665933	0.0790764	1.08187e-13	2.93526e-05	Brain Cerebellum	Decrease
	rs11952102	0.883629	rs28419182	5	176728400	A	G		0.4734	0.0215	0.004	7.205e-08		ENSG00000213347.6	MXD3	-0.511235	0.0885175	6.7552e-08	1.79526e-05	Brain Cortex	Decrease
	rs11952102	0.883629	rs28419182	5	176728400	A	G		0.4734	0.0215	0.004	7.205e-08		ENSG00000213347.6	MXD3	-0.375173	0.0795464	8.13944e-06	1.74172e-05	Brain Frontal Cortex BA9	Decrease
	rs11952102	0.883629	rs28419182	5	176728400	A	G		0.4734	0.0215	0.004	7.205e-08		ENSG00000213347.6	MXD3	-0.547205	0.100323	4.64563e-07	8.33974e-06	Brain Hypothalamus	Decrease
	rs11952102	0.883629	rs28419182	5	176728400	A	G		0.4734	0.0215	0.004	7.205e-08		ENSG00000213347.6	MXD3	-0.453629	0.087979	1.14976e-06	1.59628e-05	Brain Nucleus accumbens basal ganglia	Decrease
	rs11952102	0.883629	rs28419182	5	176728400	A	G		0.4734	0.0215	0.004	7.205e-08		ENSG00000213347.6	MXD3	-0.378381	0.0604511	2.33129e-09	2.01761e-05	Breast Mammary Tissue	Decrease
	rs11952102	0.883629	rs28419182	5	176728400	A	G		0.4734	0.0215	0.004	7.205e-08		ENSG00000213347.6	MXD3	-0.44045	0.0481467	2.03549e-16	2.49964e-05	Colon Sigmoid	Decrease
	rs11952102	0.883629	rs28419182	5	176728400	A	G		0.4734	0.0215	0.004	7.205e-08		ENSG00000213347.6	MXD3	-0.32662	0.0538828	6.20617e-09	2.92875e-05	Colon Transverse	Decrease
	rs11952102	0.883629	rs28419182	5	176728400	A	G		0.4734	0.0215	0.004	7.205e-08		ENSG00000213347.6	MXD3	-0.277972	0.0437178	1.69942e-09	2.53167e-05	Esophagus Gastroesophageal Junction	Decrease
	rs11952102	0.883629	rs28419182	5	176728400	A	G		0.4734	0.0215	0.004	7.205e-08		ENSG00000213347.6	MXD3	-0.315411	0.0357807	1.11375e-16	5.42245e-05	Esophagus Mucosa	Decrease
	rs11952102	0.883629	rs28419182	5	176728400	A	G		0.4734	0.0215	0.004	7.205e-08		ENSG00000213347.6	MXD3	-0.346576	0.0344314	1.42879e-20	4.53916e-05	Esophagus Muscularis	Decrease
	rs11952102	0.883629	rs28419182	5	176728400	A	G		0.4734	0.0215	0.004	7.205e-08		ENSG00000213347.6	MXD3	-0.459036	0.0569483	5.49491e-14	3.1817e-05	Heart Atrial Appendage	Decrease
	rs11952102	0.883629	rs28419182	5	176728400	A	G		0.4734	0.0215	0.004	7.205e-08		ENSG00000213347.6	MXD3	-0.304175	0.0371519	2.15729e-14	2.58182e-05	Heart Left Ventricle	Decrease
	rs11952102	0.883629	rs28419182	5	176728400	A	G		0.4734	0.0215	0.004	7.205e-08		ENSG00000213347.6	MXD3	-0.320906	0.0444675	3.98265e-12	4.50355e-05	Lung	Decrease
	rs11952102	0.883629	rs28419182	5	176728400	A	G		0.4734	0.0215	0.004	7.205e-08		ENSG00000213347.6	MXD3	-0.25919	0.0415242	1.04965e-09	5.20992e-05	Muscle Skeletal	Decrease
	rs11952102	0.883629	rs28419182	5	176728400	A	G		0.4734	0.0215	0.004	7.205e-08		ENSG00000213347.6	MXD3	-0.445437	0.0435634	3.38746e-21	5.8798e-05	Nerve Tibial	Decrease
	rs11952102	0.883629	rs28419182	5	176728400	A	G		0.4734	0.0215	0.004	7.205e-08		ENSG00000213347.6	MXD3	-0.30426	0.0641666	4.24905e-06	2.25718e-05	Pancreas	Decrease
	rs11952102	0.883629	rs28419182	5	176728400	A	G		0.4734	0.0215	0.004	7.205e-08		ENSG00000213347.6	MXD3	-0.410423	0.0868829	6.34183e-06	2.16416e-05	Pituitary	Decrease
	rs11952102	0.883629	rs28419182	5	176728400	A	G		0.4734	0.0215	0.004	7.205e-08		ENSG00000213347.6	MXD3	-0.437634	0.0899136	3.80773e-06	1.08119e-05	Prostate	Decrease
	rs11952102	0.883629	rs28419182	5	176728400	A	G		0.4734	0.0215	0.004	7.205e-08		ENSG00000213347.6	MXD3	-0.325418	0.046458	1.80888e-11	4.28515e-05	Skin Not Sun Exposed Suprapubic	Decrease
	rs11952102	0.883629	rs28419182	5	176728400	A	G		0.4734	0.0215	0.004	7.205e-08		ENSG00000213347.6	MXD3	-0.307254	0.0365229	1.05966e-15	5.48711e-05	Skin Sun Exposed Lower leg	Decrease
	rs11952102	0.883629	rs28419182	5	176728400	A	G		0.4734	0.0215	0.004	7.205e-08		ENSG00000213347.6	MXD3	-0.331135	0.0719179	1.00956e-05	1.86483e-05	Spleen	Decrease
	rs11952102	0.883629	rs28419182	5	176728400	A	G		0.4734	0.0215	0.004	7.205e-08		ENSG00000213347.6	MXD3	-0.299303	0.0678973	1.69985e-05	2.16701e-05	Stomach	Decrease
	rs11952102	0.883629	rs28419182	5	176728400	A	G		0.4734	0.0215	0.004	7.205e-08		ENSG00000213347.6	MXD3	-0.371271	0.0695186	2.65549e-07	3.82404e-05	Testis	Decrease
	rs11952102	0.883629	rs28419182	5	176728400	A	G		0.4734	0.0215	0.004	7.205e-08		ENSG00000213347.6	MXD3	-0.464341	0.0409426	2.03267e-25	6.26507e-05	Thyroid	Decrease
	rs11952102	0.883629	rs28419182	5	176728400	A	G		0.4734	0.0215	0.004	7.205e-08		ENSG00000213347.6	MXD3	-0.545147	0.0976174	3.20104e-07	8.75632e-06	Uterus	Decrease
	rs11952102	0.883629	rs28419182	5	176728400	A	G		0.4734	0.0215	0.004	7.205e-08		ENSG00000169230.5	PRELID1	0.115657	0.0250457	6.22998e-06	5.22514e-05	Cells Transformed fibroblasts	Increase
	rs11952102	0.883629	rs28419182	5	176728400	A	G		0.4734	0.0215	0.004	7.205e-08		ENSG00000169230.5	PRELID1	0.394792	0.0407821	1.51038e-18	2.93429e-05	Colon Transverse	Increase
	rs11952102	0.883629	rs28419182	5	176728400	A	G		0.4734	0.0215	0.004	7.205e-08		ENSG00000169230.5	PRELID1	0.181872	0.033811	1.54047e-07	4.08626e-05	Esophagus Mucosa	Increase
	rs11952102	0.883629	rs28419182	5	176728400	A	G		0.4734	0.0215	0.004	7.205e-08		ENSG00000169230.5	PRELID1	0.176719	0.0382812	6.76418e-06	2.88831e-05	Heart Atrial Appendage	Increase
	rs11952102	0.883629	rs28419182	5	176728400	A	G		0.4734	0.0215	0.004	7.205e-08		ENSG00000169230.5	PRELID1	0.567118	0.0656559	3.60553e-14	1.19825e-05	Liver	Increase
	rs11952102	0.883629	rs28419182	5	176728400	A	G		0.4734	0.0215	0.004	7.205e-08		ENSG00000169230.5	PRELID1	0.135844	0.026473	5.03032e-07	3.64469e-05	Lung	Increase
	rs11952102	0.883629	rs28419182	5	176728400	A	G		0.4734	0.0215	0.004	7.205e-08		ENSG00000169230.5	PRELID1	0.238374	0.0411328	1.81684e-08	4.60231e-05	Skin Not Sun Exposed Suprapubic	Increase
	rs11952102	0.883629	rs28419182	5	176728400	A	G		0.4734	0.0215	0.004	7.205e-08		ENSG00000169230.5	PRELID1	0.267015	0.0305895	1.09812e-16	5.56052e-05	Skin Sun Exposed Lower leg	Increase
	rs11952102	0.883629	rs28419182	5	176728400	A	G		0.4734	0.0215	0.004	7.205e-08		ENSG00000169230.5	PRELID1	0.509869	0.0691498	4.92285e-11	1.69516e-05	Small Intestine Terminal Ileum	Increase
	rs11952102	0.883629	rs28419182	5	176728400	A	G		0.4734	0.0215	0.004	7.205e-08		ENSG00000169230.5	PRELID1	0.263692	0.0536519	1.92781e-06	3.48877e-05	Testis	Increase
	rs11952102	0.883629	rs28419182	5	176728400	A	G		0.4734	0.0215	0.004	7.205e-08		ENSG00000169230.5	PRELID1	0.129354	0.0285282	8.08263e-06	5.69812e-05	Thyroid	Increase
	rs11952102	0.883629	rs28419182	5	176728400	A	G		0.4734	0.0215	0.004	7.205e-08		ENSG00000169230.5	PRELID1	0.165547	0.0295709	4.86415e-08	3.14941e-05	Whole Blood	Increase
	rs11952102	0.883629	rs28419182	5	176728400	A	G		0.4734	0.0215	0.004	7.205e-08		ENSG00000169228.9	RAB24	0.395258	0.0797158	2.91105e-06	1.23224e-05	Small Intestine Terminal Ileum	Increase
	rs11952102	0.883629	rs28419182	5	176728400	A	G		0.4734	0.0215	0.004	7.205e-08		ENSG00000169220.13	RGS14	-0.354959	0.0807252	1.72463e-05	3.65253e-05	Artery Aorta	Decrease
	rs11952102	0.883629	rs1128287	5	176728458	T	G		0.4733	0.0215	0.004	7.22e-08		ENSG00000169223.10	LMAN2	0.123612	0.0299911	4.94675e-05	5.2916e-05	Esophagus Muscularis	Increase
	rs11952102	0.883629	rs1128287	5	176728458	T	G		0.4733	0.0215	0.004	7.22e-08		ENSG00000213347.6	MXD3	-0.40317	0.0438681	5.23051e-18	4.34406e-05	Adipose Subcutaneous	Decrease
	rs11952102	0.883629	rs1128287	5	176728458	T	G		0.4733	0.0215	0.004	7.22e-08		ENSG00000213347.6	MXD3	-0.438995	0.0539436	1.6499e-14	3.27256e-05	Adipose Visceral Omentum	Decrease
	rs11952102	0.883629	rs1128287	5	176728458	T	G		0.4733	0.0215	0.004	7.22e-08		ENSG00000213347.6	MXD3	-0.377564	0.0756447	1.77806e-06	1.81352e-05	Adrenal Gland	Decrease
	rs11952102	0.883629	rs1128287	5	176728458	T	G		0.4733	0.0215	0.004	7.22e-08		ENSG00000213347.6	MXD3	-0.450964	0.0596454	1.1469e-12	3.40802e-05	Artery Aorta	Decrease
	rs11952102	0.883629	rs1128287	5	176728458	T	G		0.4733	0.0215	0.004	7.22e-08		ENSG00000213347.6	MXD3	-0.373805	0.0708803	6.35008e-07	1.1508e-05	Artery Coronary	Decrease
	rs11952102	0.883629	rs1128287	5	176728458	T	G		0.4733	0.0215	0.004	7.22e-08		ENSG00000213347.6	MXD3	-0.303723	0.0401033	3.9026e-13	5.23707e-05	Artery Tibial	Decrease
	rs11952102	0.883629	rs1128287	5	176728458	T	G		0.4733	0.0215	0.004	7.22e-08		ENSG00000213347.6	MXD3	-0.505115	0.0899396	2.29949e-07	1.1508e-05	Brain Anterior cingulate cortex BA24	Decrease
	rs11952102	0.883629	rs1128287	5	176728458	T	G		0.4733	0.0215	0.004	7.22e-08		ENSG00000213347.6	MXD3	-0.421307	0.0914125	1.00424e-05	1.89525e-05	Brain Caudate basal ganglia	Decrease
	rs11952102	0.883629	rs1128287	5	176728458	T	G		0.4733	0.0215	0.004	7.22e-08		ENSG00000213347.6	MXD3	-0.389836	0.0821902	6.79167e-06	2.25287e-05	Brain Cerebellar Hemisphere	Decrease
	rs11952102	0.883629	rs1128287	5	176728458	T	G		0.4733	0.0215	0.004	7.22e-08		ENSG00000213347.6	MXD3	-0.669945	0.0770947	2.58487e-14	2.93526e-05	Brain Cerebellum	Decrease
	rs11952102	0.883629	rs1128287	5	176728458	T	G		0.4733	0.0215	0.004	7.22e-08		ENSG00000213347.6	MXD3	-0.517419	0.0875547	3.63537e-08	1.79526e-05	Brain Cortex	Decrease
	rs11952102	0.883629	rs1128287	5	176728458	T	G		0.4733	0.0215	0.004	7.22e-08		ENSG00000213347.6	MXD3	-0.375173	0.0795464	8.13944e-06	1.74172e-05	Brain Frontal Cortex BA9	Decrease
	rs11952102	0.883629	rs1128287	5	176728458	T	G		0.4733	0.0215	0.004	7.22e-08		ENSG00000213347.6	MXD3	-0.547205	0.100323	4.64563e-07	8.33974e-06	Brain Hypothalamus	Decrease
	rs11952102	0.883629	rs1128287	5	176728458	T	G		0.4733	0.0215	0.004	7.22e-08		ENSG00000213347.6	MXD3	-0.453629	0.087979	1.14976e-06	1.59628e-05	Brain Nucleus accumbens basal ganglia	Decrease
	rs11952102	0.883629	rs1128287	5	176728458	T	G		0.4733	0.0215	0.004	7.22e-08		ENSG00000213347.6	MXD3	-0.352463	0.0596774	1.49358e-08	2.01761e-05	Breast Mammary Tissue	Decrease
	rs11952102	0.883629	rs1128287	5	176728458	T	G		0.4733	0.0215	0.004	7.22e-08		ENSG00000213347.6	MXD3	-0.432923	0.0480959	5.01197e-16	2.49964e-05	Colon Sigmoid	Decrease
	rs11952102	0.883629	rs1128287	5	176728458	T	G		0.4733	0.0215	0.004	7.22e-08		ENSG00000213347.6	MXD3	-0.301087	0.0541672	8.2454e-08	2.92875e-05	Colon Transverse	Decrease
	rs11952102	0.883629	rs1128287	5	176728458	T	G		0.4733	0.0215	0.004	7.22e-08		ENSG00000213347.6	MXD3	-0.273576	0.0437594	2.97787e-09	2.53167e-05	Esophagus Gastroesophageal Junction	Decrease
	rs11952102	0.883629	rs1128287	5	176728458	T	G		0.4733	0.0215	0.004	7.22e-08		ENSG00000213347.6	MXD3	-0.304275	0.0356264	7.56653e-16	5.42245e-05	Esophagus Mucosa	Decrease
	rs11952102	0.883629	rs1128287	5	176728458	T	G		0.4733	0.0215	0.004	7.22e-08		ENSG00000213347.6	MXD3	-0.340046	0.0341519	3.21985e-20	4.53916e-05	Esophagus Muscularis	Decrease
	rs11952102	0.883629	rs1128287	5	176728458	T	G		0.4733	0.0215	0.004	7.22e-08		ENSG00000213347.6	MXD3	-0.456256	0.0568262	6.69634e-14	3.1817e-05	Heart Atrial Appendage	Decrease
	rs11952102	0.883629	rs1128287	5	176728458	T	G		0.4733	0.0215	0.004	7.22e-08		ENSG00000213347.6	MXD3	-0.300902	0.0368648	2.52987e-14	2.58182e-05	Heart Left Ventricle	Decrease
	rs11952102	0.883629	rs1128287	5	176728458	T	G		0.4733	0.0215	0.004	7.22e-08		ENSG00000213347.6	MXD3	-0.305696	0.0440406	2.21268e-11	4.50355e-05	Lung	Decrease
	rs11952102	0.883629	rs1128287	5	176728458	T	G		0.4733	0.0215	0.004	7.22e-08		ENSG00000213347.6	MXD3	-0.248162	0.041358	4.22719e-09	5.20992e-05	Muscle Skeletal	Decrease
	rs11952102	0.883629	rs1128287	5	176728458	T	G		0.4733	0.0215	0.004	7.22e-08		ENSG00000213347.6	MXD3	-0.452958	0.0434666	7.58001e-22	5.8798e-05	Nerve Tibial	Decrease
	rs11952102	0.883629	rs1128287	5	176728458	T	G		0.4733	0.0215	0.004	7.22e-08		ENSG00000213347.6	MXD3	-0.29421	0.0636879	7.23363e-06	2.25718e-05	Pancreas	Decrease
	rs11952102	0.883629	rs1128287	5	176728458	T	G		0.4733	0.0215	0.004	7.22e-08		ENSG00000213347.6	MXD3	-0.410423	0.0868829	6.34183e-06	2.16416e-05	Pituitary	Decrease
	rs11952102	0.883629	rs1128287	5	176728458	T	G		0.4733	0.0215	0.004	7.22e-08		ENSG00000213347.6	MXD3	-0.437634	0.0899136	3.80773e-06	1.08119e-05	Prostate	Decrease
	rs11952102	0.883629	rs1128287	5	176728458	T	G		0.4733	0.0215	0.004	7.22e-08		ENSG00000213347.6	MXD3	-0.304148	0.0463729	2.57162e-10	4.28515e-05	Skin Not Sun Exposed Suprapubic	Decrease
	rs11952102	0.883629	rs1128287	5	176728458	T	G		0.4733	0.0215	0.004	7.22e-08		ENSG00000213347.6	MXD3	-0.292267	0.0365188	1.84035e-14	5.48711e-05	Skin Sun Exposed Lower leg	Decrease
	rs11952102	0.883629	rs1128287	5	176728458	T	G		0.4733	0.0215	0.004	7.22e-08		ENSG00000213347.6	MXD3	-0.315051	0.0702936	1.66075e-05	1.86483e-05	Spleen	Decrease
	rs11952102	0.883629	rs1128287	5	176728458	T	G		0.4733	0.0215	0.004	7.22e-08		ENSG00000213347.6	MXD3	-0.381663	0.0694937	1.27693e-07	3.82404e-05	Testis	Decrease
	rs11952102	0.883629	rs1128287	5	176728458	T	G		0.4733	0.0215	0.004	7.22e-08		ENSG00000213347.6	MXD3	-0.462075	0.0408894	2.84096e-25	6.26507e-05	Thyroid	Decrease
	rs11952102	0.883629	rs1128287	5	176728458	T	G		0.4733	0.0215	0.004	7.22e-08		ENSG00000213347.6	MXD3	-0.524402	0.0967091	6.21994e-07	8.75632e-06	Uterus	Decrease
	rs11952102	0.883629	rs1128287	5	176728458	T	G		0.4733	0.0215	0.004	7.22e-08		ENSG00000169230.5	PRELID1	0.110041	0.024856	1.43202e-05	5.22514e-05	Cells Transformed fibroblasts	Increase
	rs11952102	0.883629	rs1128287	5	176728458	T	G		0.4733	0.0215	0.004	7.22e-08		ENSG00000169230.5	PRELID1	0.385871	0.0407929	6.68727e-18	2.93429e-05	Colon Transverse	Increase
	rs11952102	0.883629	rs1128287	5	176728458	T	G		0.4733	0.0215	0.004	7.22e-08		ENSG00000169230.5	PRELID1	0.182001	0.0334083	1.08696e-07	4.08626e-05	Esophagus Mucosa	Increase
	rs11952102	0.883629	rs1128287	5	176728458	T	G		0.4733	0.0215	0.004	7.22e-08		ENSG00000169230.5	PRELID1	0.178316	0.0381172	5.15542e-06	2.88831e-05	Heart Atrial Appendage	Increase
	rs11952102	0.883629	rs1128287	5	176728458	T	G		0.4733	0.0215	0.004	7.22e-08		ENSG00000169230.5	PRELID1	0.563766	0.0651029	3.20868e-14	1.19825e-05	Liver	Increase
	rs11952102	0.883629	rs1128287	5	176728458	T	G		0.4733	0.0215	0.004	7.22e-08		ENSG00000169230.5	PRELID1	0.13702	0.026027	2.60173e-07	3.64469e-05	Lung	Increase
	rs11952102	0.883629	rs1128287	5	176728458	T	G		0.4733	0.0215	0.004	7.22e-08		ENSG00000169230.5	PRELID1	0.234894	0.0406996	2.06221e-08	4.60231e-05	Skin Not Sun Exposed Suprapubic	Increase
	rs11952102	0.883629	rs1128287	5	176728458	T	G		0.4733	0.0215	0.004	7.22e-08		ENSG00000169230.5	PRELID1	0.269658	0.0302163	2.64083e-17	5.56052e-05	Skin Sun Exposed Lower leg	Increase
	rs11952102	0.883629	rs1128287	5	176728458	T	G		0.4733	0.0215	0.004	7.22e-08		ENSG00000169230.5	PRELID1	0.509869	0.0691498	4.92285e-11	1.69516e-05	Small Intestine Terminal Ileum	Increase
	rs11952102	0.883629	rs1128287	5	176728458	T	G		0.4733	0.0215	0.004	7.22e-08		ENSG00000169230.5	PRELID1	0.264127	0.0538476	2.01509e-06	3.48877e-05	Testis	Increase
	rs11952102	0.883629	rs1128287	5	176728458	T	G		0.4733	0.0215	0.004	7.22e-08		ENSG00000169230.5	PRELID1	0.125251	0.0285138	1.50796e-05	5.69812e-05	Thyroid	Increase
	rs11952102	0.883629	rs1128287	5	176728458	T	G		0.4733	0.0215	0.004	7.22e-08		ENSG00000169230.5	PRELID1	0.173248	0.0291068	7.33318e-09	3.14941e-05	Whole Blood	Increase
	rs11952102	0.883629	rs1128287	5	176728458	T	G		0.4733	0.0215	0.004	7.22e-08		ENSG00000169228.9	RAB24	0.395258	0.0797158	2.91105e-06	1.23224e-05	Small Intestine Terminal Ileum	Increase
	rs11952102	0.982303	rs9313754	5	176730678	C	G		0.5524	-0.0213	0.004	1.34e-07		ENSG00000246334.2	PRR7-AS1	0.70185	0.137156	7.79685e-07	2.25504e-05	Pancreas	Decrease
	rs11952102	0.982303	rs9313754	5	176730678	C	G		0.5524	-0.0213	0.004	1.34e-07		ENSG00000169228.9	RAB24	-0.361992	0.0419111	2.83905e-16	5.2775e-05	Adipose Subcutaneous	Increase
	rs11952102	0.982303	rs9313754	5	176730678	C	G		0.5524	-0.0213	0.004	1.34e-07		ENSG00000169228.9	RAB24	-0.266457	0.0447041	8.12399e-09	3.18595e-05	Adipose Visceral Omentum	Increase
	rs11952102	0.982303	rs9313754	5	176730678	C	G		0.5524	-0.0213	0.004	1.34e-07		ENSG00000169228.9	RAB24	-0.362649	0.0553744	4.19933e-10	3.34729e-05	Artery Aorta	Increase
	rs11952102	0.982303	rs9313754	5	176730678	C	G		0.5524	-0.0213	0.004	1.34e-07		ENSG00000169228.9	RAB24	-0.341525	0.044552	2.1311e-13	5.25516e-05	Artery Tibial	Increase
	rs11952102	0.982303	rs9313754	5	176730678	C	G		0.5524	-0.0213	0.004	1.34e-07		ENSG00000169228.9	RAB24	-0.302784	0.05948	1.61616e-06	2.04556e-05	Brain Cerebellar Hemisphere	Increase
	rs11952102	0.982303	rs9313754	5	176730678	C	G		0.5524	-0.0213	0.004	1.34e-07		ENSG00000169228.9	RAB24	-0.258236	0.055173	7.75931e-06	2.40258e-05	Brain Cerebellum	Increase
	rs11952102	0.982303	rs9313754	5	176730678	C	G		0.5524	-0.0213	0.004	1.34e-07		ENSG00000169228.9	RAB24	-0.235847	0.0509457	6.60869e-06	2.15802e-05	Breast Mammary Tissue	Increase
	rs11952102	0.982303	rs9313754	5	176730678	C	G		0.5524	-0.0213	0.004	1.34e-07		ENSG00000169228.9	RAB24	-0.307052	0.0389174	9.68843e-14	5.58156e-05	Cells Transformed fibroblasts	Increase
	rs11952102	0.982303	rs9313754	5	176730678	C	G		0.5524	-0.0213	0.004	1.34e-07		ENSG00000169228.9	RAB24	-0.343571	0.0589246	2.80683e-08	2.31539e-05	Colon Sigmoid	Increase
	rs11952102	0.982303	rs9313754	5	176730678	C	G		0.5524	-0.0213	0.004	1.34e-07		ENSG00000169228.9	RAB24	-0.277439	0.0545251	8.03107e-07	2.9719e-05	Colon Transverse	Increase
	rs11952102	0.982303	rs9313754	5	176730678	C	G		0.5524	-0.0213	0.004	1.34e-07		ENSG00000169228.9	RAB24	-0.340634	0.067639	1.16957e-06	2.88779e-05	Esophagus Gastroesophageal Junction	Increase
	rs11952102	0.982303	rs9313754	5	176730678	C	G		0.5524	-0.0213	0.004	1.34e-07		ENSG00000169228.9	RAB24	-0.262024	0.0520189	8.43445e-07	5.51479e-05	Esophagus Muscularis	Increase
	rs11952102	0.982303	rs9313754	5	176730678	C	G		0.5524	-0.0213	0.004	1.34e-07		ENSG00000169228.9	RAB24	-0.276535	0.0423307	1.85334e-10	6.03725e-05	Muscle Skeletal	Increase
	rs11952102	0.982303	rs9313754	5	176730678	C	G		0.5524	-0.0213	0.004	1.34e-07		ENSG00000169228.9	RAB24	-0.316627	0.0409756	1.7487e-13	6.19609e-05	Nerve Tibial	Increase
	rs11952102	0.982303	rs9313754	5	176730678	C	G		0.5524	-0.0213	0.004	1.34e-07		ENSG00000169228.9	RAB24	-0.665811	0.0780505	1.62013e-13	9.71237e-06	Ovary	Increase
	rs11952102	0.982303	rs9313754	5	176730678	C	G		0.5524	-0.0213	0.004	1.34e-07		ENSG00000169228.9	RAB24	-0.310202	0.0672523	1.08089e-05	1.2026e-05	Prostate	Increase
	rs11952102	0.982303	rs9313754	5	176730678	C	G		0.5524	-0.0213	0.004	1.34e-07		ENSG00000169228.9	RAB24	-0.173333	0.0361234	2.38034e-06	6.54161e-05	Skin Sun Exposed Lower leg	Increase
	rs11952102	0.982303	rs9313754	5	176730678	C	G		0.5524	-0.0213	0.004	1.34e-07		ENSG00000169228.9	RAB24	-0.515579	0.0998555	1.23789e-06	1.23224e-05	Small Intestine Terminal Ileum	Increase
	rs11952102	0.982303	rs9313754	5	176730678	C	G		0.5524	-0.0213	0.004	1.34e-07		ENSG00000169228.9	RAB24	-0.423463	0.0846344	1.23051e-06	1.94853e-05	Stomach	Increase
	rs11952102	0.982303	rs9313754	5	176730678	C	G		0.5524	-0.0213	0.004	1.34e-07		ENSG00000169228.9	RAB24	-0.265437	0.035249	4.82551e-13	6.45343e-05	Thyroid	Increase
	rs11952102	0.982303	rs9313754	5	176730678	C	G		0.5524	-0.0213	0.004	1.34e-07		ENSG00000074317.6	SNCB	-0.522009	0.111718	5.24341e-06	4.28826e-05	Artery Aorta	Increase
	rs11952102	0.914548	rs6879874	5	176730775	A	T		0.5404	-0.0212	0.004	1.14e-07		ENSG00000213347.6	MXD3	0.239019	0.0419195	2.70793e-08	4.34406e-05	Adipose Subcutaneous	Decrease
	rs11952102	0.914548	rs6879874	5	176730775	A	T		0.5404	-0.0212	0.004	1.14e-07		ENSG00000213347.6	MXD3	0.303297	0.0519046	1.51965e-08	3.27256e-05	Adipose Visceral Omentum	Decrease
	rs11952102	0.914548	rs6879874	5	176730775	A	T		0.5404	-0.0212	0.004	1.14e-07		ENSG00000213347.6	MXD3	0.270029	0.0551506	1.91761e-06	3.40802e-05	Artery Aorta	Decrease
	rs11952102	0.914548	rs6879874	5	176730775	A	T		0.5404	-0.0212	0.004	1.14e-07		ENSG00000213347.6	MXD3	0.209411	0.0368128	2.88599e-08	5.23707e-05	Artery Tibial	Decrease
	rs11952102	0.914548	rs6879874	5	176730775	A	T		0.5404	-0.0212	0.004	1.14e-07		ENSG00000213347.6	MXD3	0.469925	0.0823296	8.80014e-08	2.93526e-05	Brain Cerebellum	Decrease
	rs11952102	0.914548	rs6879874	5	176730775	A	T		0.5404	-0.0212	0.004	1.14e-07		ENSG00000213347.6	MXD3	0.260523	0.04807	2.07204e-07	2.49964e-05	Colon Sigmoid	Decrease
	rs11952102	0.914548	rs6879874	5	176730775	A	T		0.5404	-0.0212	0.004	1.14e-07		ENSG00000213347.6	MXD3	0.218236	0.0409464	2.98297e-07	2.53167e-05	Esophagus Gastroesophageal Junction	Decrease
	rs11952102	0.914548	rs6879874	5	176730775	A	T		0.5404	-0.0212	0.004	1.14e-07		ENSG00000213347.6	MXD3	0.15575	0.0350197	1.23766e-05	5.42245e-05	Esophagus Mucosa	Decrease
	rs11952102	0.914548	rs6879874	5	176730775	A	T		0.5404	-0.0212	0.004	1.14e-07		ENSG00000213347.6	MXD3	0.208418	0.0331008	1.15816e-09	4.53916e-05	Esophagus Muscularis	Decrease
	rs11952102	0.914548	rs6879874	5	176730775	A	T		0.5404	-0.0212	0.004	1.14e-07		ENSG00000213347.6	MXD3	0.180685	0.0348974	5.06447e-07	2.58182e-05	Heart Left Ventricle	Decrease
	rs11952102	0.914548	rs6879874	5	176730775	A	T		0.5404	-0.0212	0.004	1.14e-07		ENSG00000213347.6	MXD3	0.184708	0.0405013	7.3076e-06	4.50355e-05	Lung	Decrease
	rs11952102	0.914548	rs6879874	5	176730775	A	T		0.5404	-0.0212	0.004	1.14e-07		ENSG00000213347.6	MXD3	0.171561	0.0384152	1.02344e-05	5.20992e-05	Muscle Skeletal	Decrease
	rs11952102	0.914548	rs6879874	5	176730775	A	T		0.5404	-0.0212	0.004	1.14e-07		ENSG00000213347.6	MXD3	0.268782	0.0414122	3.63108e-10	5.8798e-05	Nerve Tibial	Decrease
	rs11952102	0.914548	rs6879874	5	176730775	A	T		0.5404	-0.0212	0.004	1.14e-07		ENSG00000213347.6	MXD3	0.191146	0.0431112	1.3262e-05	4.28515e-05	Skin Not Sun Exposed Suprapubic	Decrease
	rs11952102	0.914548	rs6879874	5	176730775	A	T		0.5404	-0.0212	0.004	1.14e-07		ENSG00000213347.6	MXD3	0.270955	0.0385554	1.19818e-11	6.26507e-05	Thyroid	Decrease
	rs11952102	0.914548	rs6879874	5	176730775	A	T		0.5404	-0.0212	0.004	1.14e-07		ENSG00000213347.6	MXD3	0.105457	0.0219123	2.35662e-06	3.49948e-05	Whole Blood	Decrease
	rs11952102	0.914548	rs6879874	5	176730775	A	T		0.5404	-0.0212	0.004	1.14e-07		ENSG00000169230.5	PRELID1	-0.326238	0.0385379	4.48706e-15	2.93429e-05	Colon Transverse	Increase
	rs11952102	0.914548	rs6879874	5	176730775	A	T		0.5404	-0.0212	0.004	1.14e-07		ENSG00000169230.5	PRELID1	-0.173258	0.0301936	2.39949e-08	4.08626e-05	Esophagus Mucosa	Increase
	rs11952102	0.914548	rs6879874	5	176730775	A	T		0.5404	-0.0212	0.004	1.14e-07		ENSG00000169230.5	PRELID1	-0.15007	0.0341523	1.57426e-05	4.97691e-05	Esophagus Muscularis	Increase
	rs11952102	0.914548	rs6879874	5	176730775	A	T		0.5404	-0.0212	0.004	1.14e-07		ENSG00000169230.5	PRELID1	-0.498497	0.0650174	5.91224e-12	1.19825e-05	Liver	Increase
	rs11952102	0.914548	rs6879874	5	176730775	A	T		0.5404	-0.0212	0.004	1.14e-07		ENSG00000169230.5	PRELID1	-0.144193	0.0225943	6.22714e-10	3.64469e-05	Lung	Increase
	rs11952102	0.914548	rs6879874	5	176730775	A	T		0.5404	-0.0212	0.004	1.14e-07		ENSG00000169230.5	PRELID1	-0.26788	0.0350987	3.55107e-13	4.60231e-05	Skin Not Sun Exposed Suprapubic	Increase
	rs11952102	0.914548	rs6879874	5	176730775	A	T		0.5404	-0.0212	0.004	1.14e-07		ENSG00000169230.5	PRELID1	-0.270054	0.025976	3.22256e-22	5.56052e-05	Skin Sun Exposed Lower leg	Increase
	rs11952102	0.914548	rs6879874	5	176730775	A	T		0.5404	-0.0212	0.004	1.14e-07		ENSG00000169230.5	PRELID1	-0.441694	0.0637475	4.19332e-10	1.69516e-05	Small Intestine Terminal Ileum	Increase
	rs11952102	0.914548	rs6879874	5	176730775	A	T		0.5404	-0.0212	0.004	1.14e-07		ENSG00000169230.5	PRELID1	-0.183631	0.0413748	1.49755e-05	2.43697e-05	Stomach	Increase
	rs11952102	0.914548	rs6879874	5	176730775	A	T		0.5404	-0.0212	0.004	1.14e-07		ENSG00000169230.5	PRELID1	-0.206142	0.046443	1.54073e-05	3.48877e-05	Testis	Increase
	rs11952102	0.914548	rs6879874	5	176730775	A	T		0.5404	-0.0212	0.004	1.14e-07		ENSG00000169230.5	PRELID1	-0.115369	0.024382	3.2993e-06	5.69812e-05	Thyroid	Increase
	rs11952102	0.914548	rs6879874	5	176730775	A	T		0.5404	-0.0212	0.004	1.14e-07		ENSG00000169230.5	PRELID1	-0.233755	0.0246583	7.83384e-19	3.14941e-05	Whole Blood	Increase
	rs11952102	0.914548	rs28362590	5	176731452	T	G		0.4596	0.021	0.004	1.375e-07		ENSG00000213347.6	MXD3	-0.389187	0.041664	1.72188e-18	4.34406e-05	Adipose Subcutaneous	Decrease
	rs11952102	0.914548	rs28362590	5	176731452	T	G		0.4596	0.021	0.004	1.375e-07		ENSG00000213347.6	MXD3	-0.433731	0.0518656	3.71746e-15	3.27256e-05	Adipose Visceral Omentum	Decrease
	rs11952102	0.914548	rs28362590	5	176731452	T	G		0.4596	0.021	0.004	1.375e-07		ENSG00000213347.6	MXD3	-0.374529	0.0710536	5.1052e-07	1.81352e-05	Adrenal Gland	Decrease
	rs11952102	0.914548	rs28362590	5	176731452	T	G		0.4596	0.021	0.004	1.375e-07		ENSG00000213347.6	MXD3	-0.431367	0.0578581	2.16664e-12	3.40802e-05	Artery Aorta	Decrease
	rs11952102	0.914548	rs28362590	5	176731452	T	G		0.4596	0.021	0.004	1.375e-07		ENSG00000213347.6	MXD3	-0.38025	0.0707322	4.04656e-07	1.1508e-05	Artery Coronary	Decrease
	rs11952102	0.914548	rs28362590	5	176731452	T	G		0.4596	0.021	0.004	1.375e-07		ENSG00000213347.6	MXD3	-0.304361	0.0376451	1.28312e-14	5.23707e-05	Artery Tibial	Decrease
	rs11952102	0.914548	rs28362590	5	176731452	T	G		0.4596	0.021	0.004	1.375e-07		ENSG00000213347.6	MXD3	-0.47593	0.0850744	2.52301e-07	1.1508e-05	Brain Anterior cingulate cortex BA24	Decrease
	rs11952102	0.914548	rs28362590	5	176731452	T	G		0.4596	0.021	0.004	1.375e-07		ENSG00000213347.6	MXD3	-0.442853	0.0872347	1.39554e-06	1.89525e-05	Brain Caudate basal ganglia	Decrease
	rs11952102	0.914548	rs28362590	5	176731452	T	G		0.4596	0.021	0.004	1.375e-07		ENSG00000213347.6	MXD3	-0.378256	0.0813901	9.98339e-06	2.25287e-05	Brain Cerebellar Hemisphere	Decrease
	rs11952102	0.914548	rs28362590	5	176731452	T	G		0.4596	0.021	0.004	1.375e-07		ENSG00000213347.6	MXD3	-0.647436	0.0738172	1.6763e-14	2.93526e-05	Brain Cerebellum	Decrease
	rs11952102	0.914548	rs28362590	5	176731452	T	G		0.4596	0.021	0.004	1.375e-07		ENSG00000213347.6	MXD3	-0.549773	0.0822743	9.05695e-10	1.79526e-05	Brain Cortex	Decrease
	rs11952102	0.914548	rs28362590	5	176731452	T	G		0.4596	0.021	0.004	1.375e-07		ENSG00000213347.6	MXD3	-0.374405	0.0785936	6.73451e-06	1.74172e-05	Brain Frontal Cortex BA9	Decrease
	rs11952102	0.914548	rs28362590	5	176731452	T	G		0.4596	0.021	0.004	1.375e-07		ENSG00000213347.6	MXD3	-0.556013	0.0980516	1.86872e-07	8.33974e-06	Brain Hypothalamus	Decrease
	rs11952102	0.914548	rs28362590	5	176731452	T	G		0.4596	0.021	0.004	1.375e-07		ENSG00000213347.6	MXD3	-0.465863	0.0855213	3.24406e-07	1.59628e-05	Brain Nucleus accumbens basal ganglia	Decrease
	rs11952102	0.914548	rs28362590	5	176731452	T	G		0.4596	0.021	0.004	1.375e-07		ENSG00000213347.6	MXD3	-0.366714	0.0559328	4.64056e-10	2.01761e-05	Breast Mammary Tissue	Decrease
	rs11952102	0.914548	rs28362590	5	176731452	T	G		0.4596	0.021	0.004	1.375e-07		ENSG00000213347.6	MXD3	-0.431721	0.0458503	3.89055e-17	2.49964e-05	Colon Sigmoid	Decrease
	rs11952102	0.914548	rs28362590	5	176731452	T	G		0.4596	0.021	0.004	1.375e-07		ENSG00000213347.6	MXD3	-0.295817	0.0525386	5.74814e-08	2.92875e-05	Colon Transverse	Decrease
	rs11952102	0.914548	rs28362590	5	176731452	T	G		0.4596	0.021	0.004	1.375e-07		ENSG00000213347.6	MXD3	-0.296337	0.0414013	2.13686e-11	2.53167e-05	Esophagus Gastroesophageal Junction	Decrease
	rs11952102	0.914548	rs28362590	5	176731452	T	G		0.4596	0.021	0.004	1.375e-07		ENSG00000213347.6	MXD3	-0.2907	0.035278	5.92255e-15	5.42245e-05	Esophagus Mucosa	Decrease
	rs11952102	0.914548	rs28362590	5	176731452	T	G		0.4596	0.021	0.004	1.375e-07		ENSG00000213347.6	MXD3	-0.352233	0.0317192	5.06819e-24	4.53916e-05	Esophagus Muscularis	Decrease
	rs11952102	0.914548	rs28362590	5	176731452	T	G		0.4596	0.021	0.004	1.375e-07		ENSG00000213347.6	MXD3	-0.433245	0.0560671	4.33157e-13	3.1817e-05	Heart Atrial Appendage	Decrease
	rs11952102	0.914548	rs28362590	5	176731452	T	G		0.4596	0.021	0.004	1.375e-07		ENSG00000213347.6	MXD3	-0.29689	0.0359391	1.34896e-14	2.58182e-05	Heart Left Ventricle	Decrease
	rs11952102	0.914548	rs28362590	5	176731452	T	G		0.4596	0.021	0.004	1.375e-07		ENSG00000213347.6	MXD3	-0.311976	0.0417863	8.10877e-13	4.50355e-05	Lung	Decrease
	rs11952102	0.914548	rs28362590	5	176731452	T	G		0.4596	0.021	0.004	1.375e-07		ENSG00000213347.6	MXD3	-0.207609	0.0403457	4.08267e-07	5.20992e-05	Muscle Skeletal	Decrease
	rs11952102	0.914548	rs28362590	5	176731452	T	G		0.4596	0.021	0.004	1.375e-07		ENSG00000213347.6	MXD3	-0.419749	0.0417723	1.29172e-20	5.8798e-05	Nerve Tibial	Decrease
	rs11952102	0.914548	rs28362590	5	176731452	T	G		0.4596	0.021	0.004	1.375e-07		ENSG00000213347.6	MXD3	-0.334151	0.0615291	1.76848e-07	2.25718e-05	Pancreas	Decrease
	rs11952102	0.914548	rs28362590	5	176731452	T	G		0.4596	0.021	0.004	1.375e-07		ENSG00000213347.6	MXD3	-0.440603	0.0849522	8.81188e-07	2.16416e-05	Pituitary	Decrease
	rs11952102	0.914548	rs28362590	5	176731452	T	G		0.4596	0.021	0.004	1.375e-07		ENSG00000213347.6	MXD3	-0.464894	0.0808034	7.98463e-08	1.08119e-05	Prostate	Decrease
	rs11952102	0.914548	rs28362590	5	176731452	T	G		0.4596	0.021	0.004	1.375e-07		ENSG00000213347.6	MXD3	-0.301845	0.0440529	4.55046e-11	4.28515e-05	Skin Not Sun Exposed Suprapubic	Decrease
	rs11952102	0.914548	rs28362590	5	176731452	T	G		0.4596	0.021	0.004	1.375e-07		ENSG00000213347.6	MXD3	-0.278234	0.034831	2.04063e-14	5.48711e-05	Skin Sun Exposed Lower leg	Decrease
	rs11952102	0.914548	rs28362590	5	176731452	T	G		0.4596	0.021	0.004	1.375e-07		ENSG00000213347.6	MXD3	-0.330536	0.066504	2.17111e-06	1.86483e-05	Spleen	Decrease
	rs11952102	0.914548	rs28362590	5	176731452	T	G		0.4596	0.021	0.004	1.375e-07		ENSG00000213347.6	MXD3	-0.318895	0.067522	4.53891e-06	3.82404e-05	Testis	Decrease
	rs11952102	0.914548	rs28362590	5	176731452	T	G		0.4596	0.021	0.004	1.375e-07		ENSG00000213347.6	MXD3	-0.454606	0.0385647	4.97249e-27	6.26507e-05	Thyroid	Decrease
	rs11952102	0.914548	rs28362590	5	176731452	T	G		0.4596	0.021	0.004	1.375e-07		ENSG00000213347.6	MXD3	-0.492316	0.0941871	1.3715e-06	8.75632e-06	Uterus	Decrease
	rs11952102	0.914548	rs28362590	5	176731452	T	G		0.4596	0.021	0.004	1.375e-07		ENSG00000213347.6	MXD3	-0.120099	0.023203	4.14284e-07	3.49948e-05	Whole Blood	Decrease
	rs11952102	0.914548	rs28362590	5	176731452	T	G		0.4596	0.021	0.004	1.375e-07		ENSG00000169230.5	PRELID1	0.399822	0.0384496	1.11415e-20	2.93429e-05	Colon Transverse	Increase
	rs11952102	0.914548	rs28362590	5	176731452	T	G		0.4596	0.021	0.004	1.375e-07		ENSG00000169230.5	PRELID1	0.204145	0.0323432	1.02601e-09	4.08626e-05	Esophagus Mucosa	Increase
	rs11952102	0.914548	rs28362590	5	176731452	T	G		0.4596	0.021	0.004	1.375e-07		ENSG00000169230.5	PRELID1	0.570423	0.059356	1.94444e-16	1.19825e-05	Liver	Increase
	rs11952102	0.914548	rs28362590	5	176731452	T	G		0.4596	0.021	0.004	1.375e-07		ENSG00000169230.5	PRELID1	0.140568	0.0247903	3.21829e-08	3.64469e-05	Lung	Increase
	rs11952102	0.914548	rs28362590	5	176731452	T	G		0.4596	0.021	0.004	1.375e-07		ENSG00000169230.5	PRELID1	0.1253	0.0260765	2.47024e-06	5.867e-05	Nerve Tibial	Increase
	rs11952102	0.914548	rs28362590	5	176731452	T	G		0.4596	0.021	0.004	1.375e-07		ENSG00000169230.5	PRELID1	0.247854	0.0383912	4.66061e-10	4.60231e-05	Skin Not Sun Exposed Suprapubic	Increase
	rs11952102	0.914548	rs28362590	5	176731452	T	G		0.4596	0.021	0.004	1.375e-07		ENSG00000169230.5	PRELID1	0.287717	0.0279651	7.62042e-22	5.56052e-05	Skin Sun Exposed Lower leg	Increase
	rs11952102	0.914548	rs28362590	5	176731452	T	G		0.4596	0.021	0.004	1.375e-07		ENSG00000169230.5	PRELID1	0.583179	0.0645457	1.28711e-14	1.69516e-05	Small Intestine Terminal Ileum	Increase
	rs11952102	0.914548	rs28362590	5	176731452	T	G		0.4596	0.021	0.004	1.375e-07		ENSG00000169230.5	PRELID1	0.240427	0.0431346	7.99342e-08	2.43697e-05	Stomach	Increase
	rs11952102	0.914548	rs28362590	5	176731452	T	G		0.4596	0.021	0.004	1.375e-07		ENSG00000169230.5	PRELID1	0.264299	0.0510384	5.72641e-07	3.48877e-05	Testis	Increase
	rs11952102	0.914548	rs28362590	5	176731452	T	G		0.4596	0.021	0.004	1.375e-07		ENSG00000169230.5	PRELID1	0.124298	0.027156	6.66981e-06	5.69812e-05	Thyroid	Increase
	rs11952102	0.914548	rs28362590	5	176731452	T	G		0.4596	0.021	0.004	1.375e-07		ENSG00000169230.5	PRELID1	0.184136	0.0279687	2.03102e-10	3.14941e-05	Whole Blood	Increase
	rs11952102	0.914548	rs28362590	5	176731452	T	G		0.4596	0.021	0.004	1.375e-07		ENSG00000169228.9	RAB24	0.566899	0.117834	5.63886e-06	1.31948e-05	Cells EBV-transformed lymphocytes	Increase
	rs11952102	0.914548	rs28362590	5	176731452	T	G		0.4596	0.021	0.004	1.375e-07		ENSG00000169228.9	RAB24	0.395185	0.0809595	3.99621e-06	1.23224e-05	Small Intestine Terminal Ileum	Increase
	rs11952102	0.982303	rs72813180	5	176732537	C	G		0.553	-0.0213	0.004	1.07e-07		ENSG00000246334.2	PRR7-AS1	0.7009	0.142901	2.057e-06	2.25504e-05	Pancreas	Decrease
	rs11952102	0.982303	rs72813180	5	176732537	C	G		0.553	-0.0213	0.004	1.07e-07		ENSG00000169228.9	RAB24	-0.376268	0.0431853	1.6577e-16	5.2775e-05	Adipose Subcutaneous	Increase
	rs11952102	0.982303	rs72813180	5	176732537	C	G		0.553	-0.0213	0.004	1.07e-07		ENSG00000169228.9	RAB24	-0.263139	0.0455692	2.18706e-08	3.18595e-05	Adipose Visceral Omentum	Increase
	rs11952102	0.982303	rs72813180	5	176732537	C	G		0.553	-0.0213	0.004	1.07e-07		ENSG00000169228.9	RAB24	-0.34562	0.0568229	5.34899e-09	3.34729e-05	Artery Aorta	Increase
	rs11952102	0.982303	rs72813180	5	176732537	C	G		0.553	-0.0213	0.004	1.07e-07		ENSG00000169228.9	RAB24	-0.331704	0.0467409	8.23125e-12	5.25516e-05	Artery Tibial	Increase
	rs11952102	0.982303	rs72813180	5	176732537	C	G		0.553	-0.0213	0.004	1.07e-07		ENSG00000169228.9	RAB24	-0.30894	0.062222	2.73103e-06	2.04556e-05	Brain Cerebellar Hemisphere	Increase
	rs11952102	0.982303	rs72813180	5	176732537	C	G		0.553	-0.0213	0.004	1.07e-07		ENSG00000169228.9	RAB24	-0.289367	0.0564023	1.16068e-06	2.40258e-05	Brain Cerebellum	Increase
	rs11952102	0.982303	rs72813180	5	176732537	C	G		0.553	-0.0213	0.004	1.07e-07		ENSG00000169228.9	RAB24	-0.284808	0.0421725	1.01947e-10	5.58156e-05	Cells Transformed fibroblasts	Increase
	rs11952102	0.982303	rs72813180	5	176732537	C	G		0.553	-0.0213	0.004	1.07e-07		ENSG00000169228.9	RAB24	-0.321184	0.0614509	5.12823e-07	2.31539e-05	Colon Sigmoid	Increase
	rs11952102	0.982303	rs72813180	5	176732537	C	G		0.553	-0.0213	0.004	1.07e-07		ENSG00000169228.9	RAB24	-0.249943	0.0560605	1.34654e-05	2.9719e-05	Colon Transverse	Increase
	rs11952102	0.982303	rs72813180	5	176732537	C	G		0.553	-0.0213	0.004	1.07e-07		ENSG00000169228.9	RAB24	-0.314627	0.0687627	8.93967e-06	2.88779e-05	Esophagus Gastroesophageal Junction	Increase
	rs11952102	0.982303	rs72813180	5	176732537	C	G		0.553	-0.0213	0.004	1.07e-07		ENSG00000169228.9	RAB24	-0.229054	0.0535603	2.59814e-05	5.51479e-05	Esophagus Muscularis	Increase
	rs11952102	0.982303	rs72813180	5	176732537	C	G		0.553	-0.0213	0.004	1.07e-07		ENSG00000169228.9	RAB24	-0.263053	0.0437641	3.98506e-09	6.03725e-05	Muscle Skeletal	Increase
	rs11952102	0.982303	rs72813180	5	176732537	C	G		0.553	-0.0213	0.004	1.07e-07		ENSG00000169228.9	RAB24	-0.31032	0.0423246	2.21153e-12	6.19609e-05	Nerve Tibial	Increase
	rs11952102	0.982303	rs72813180	5	176732537	C	G		0.553	-0.0213	0.004	1.07e-07		ENSG00000169228.9	RAB24	-0.59555	0.087274	6.91004e-10	9.71237e-06	Ovary	Increase
	rs11952102	0.982303	rs72813180	5	176732537	C	G		0.553	-0.0213	0.004	1.07e-07		ENSG00000169228.9	RAB24	-0.222074	0.0488995	1.33888e-05	2.07928e-05	Pituitary	Increase
	rs11952102	0.982303	rs72813180	5	176732537	C	G		0.553	-0.0213	0.004	1.07e-07		ENSG00000169228.9	RAB24	-0.171923	0.0362378	3.06217e-06	6.54161e-05	Skin Sun Exposed Lower leg	Increase
	rs11952102	0.982303	rs72813180	5	176732537	C	G		0.553	-0.0213	0.004	1.07e-07		ENSG00000169228.9	RAB24	-0.405171	0.0891272	9.45809e-06	1.94853e-05	Stomach	Increase
	rs11952102	0.982303	rs72813180	5	176732537	C	G		0.553	-0.0213	0.004	1.07e-07		ENSG00000169228.9	RAB24	-0.253848	0.0361518	1.2434e-11	6.45343e-05	Thyroid	Increase
	rs11952102	0.854401	rs4631	5	176733116	A	G		0.5162	-0.02	0.004	5.901e-07		ENSG00000160867.10	FGFR4	-0.3126	0.0725154	2.12191e-05	6.84378e-05	Skin Sun Exposed Lower leg	Increase
	rs11952102	0.854401	rs4631	5	176733116	A	G		0.5162	-0.02	0.004	5.901e-07		ENSG00000213347.6	MXD3	0.40919	0.0552764	1.20408e-12	4.34406e-05	Adipose Subcutaneous	Decrease
	rs11952102	0.854401	rs4631	5	176733116	A	G		0.5162	-0.02	0.004	5.901e-07		ENSG00000213347.6	MXD3	0.405449	0.0689218	1.23225e-08	3.27256e-05	Adipose Visceral Omentum	Decrease
	rs11952102	0.854401	rs4631	5	176733116	A	G		0.5162	-0.02	0.004	5.901e-07		ENSG00000213347.6	MXD3	0.407704	0.0691644	1.43754e-08	3.40802e-05	Artery Aorta	Decrease
	rs11952102	0.854401	rs4631	5	176733116	A	G		0.5162	-0.02	0.004	5.901e-07		ENSG00000213347.6	MXD3	0.52083	0.0898388	6.01118e-08	1.1508e-05	Artery Coronary	Decrease
	rs11952102	0.854401	rs4631	5	176733116	A	G		0.5162	-0.02	0.004	5.901e-07		ENSG00000213347.6	MXD3	0.321996	0.0479265	8.36961e-11	5.23707e-05	Artery Tibial	Decrease
	rs11952102	0.854401	rs4631	5	176733116	A	G		0.5162	-0.02	0.004	5.901e-07		ENSG00000213347.6	MXD3	0.721633	0.0950869	8.52128e-12	2.93526e-05	Brain Cerebellum	Decrease
	rs11952102	0.854401	rs4631	5	176733116	A	G		0.5162	-0.02	0.004	5.901e-07		ENSG00000213347.6	MXD3	0.482005	0.10753	1.76605e-05	1.79526e-05	Brain Cortex	Decrease
	rs11952102	0.854401	rs4631	5	176733116	A	G		0.5162	-0.02	0.004	5.901e-07		ENSG00000213347.6	MXD3	0.526637	0.0989698	5.63703e-07	1.59628e-05	Brain Nucleus accumbens basal ganglia	Decrease
	rs11952102	0.854401	rs4631	5	176733116	A	G		0.5162	-0.02	0.004	5.901e-07		ENSG00000213347.6	MXD3	0.362214	0.0782303	6.58824e-06	2.01761e-05	Breast Mammary Tissue	Decrease
	rs11952102	0.854401	rs4631	5	176733116	A	G		0.5162	-0.02	0.004	5.901e-07		ENSG00000213347.6	MXD3	0.442707	0.061788	2.41881e-11	2.49964e-05	Colon Sigmoid	Decrease
	rs11952102	0.854401	rs4631	5	176733116	A	G		0.5162	-0.02	0.004	5.901e-07		ENSG00000213347.6	MXD3	0.372853	0.0610926	4.98322e-09	2.92875e-05	Colon Transverse	Decrease
	rs11952102	0.854401	rs4631	5	176733116	A	G		0.5162	-0.02	0.004	5.901e-07		ENSG00000213347.6	MXD3	0.296089	0.0530499	8.89026e-08	2.53167e-05	Esophagus Gastroesophageal Junction	Decrease
	rs11952102	0.854401	rs4631	5	176733116	A	G		0.5162	-0.02	0.004	5.901e-07		ENSG00000213347.6	MXD3	0.305557	0.0434562	1.46134e-11	5.42245e-05	Esophagus Mucosa	Decrease
	rs11952102	0.854401	rs4631	5	176733116	A	G		0.5162	-0.02	0.004	5.901e-07		ENSG00000213347.6	MXD3	0.299418	0.0450937	1.60037e-10	4.53916e-05	Esophagus Muscularis	Decrease
	rs11952102	0.854401	rs4631	5	176733116	A	G		0.5162	-0.02	0.004	5.901e-07		ENSG00000213347.6	MXD3	0.437737	0.0725011	6.91124e-09	3.1817e-05	Heart Atrial Appendage	Decrease
	rs11952102	0.854401	rs4631	5	176733116	A	G		0.5162	-0.02	0.004	5.901e-07		ENSG00000213347.6	MXD3	0.315187	0.0465176	1.11814e-10	2.58182e-05	Heart Left Ventricle	Decrease
	rs11952102	0.854401	rs4631	5	176733116	A	G		0.5162	-0.02	0.004	5.901e-07		ENSG00000213347.6	MXD3	0.33775	0.0567204	6.93407e-09	4.50355e-05	Lung	Decrease
	rs11952102	0.854401	rs4631	5	176733116	A	G		0.5162	-0.02	0.004	5.901e-07		ENSG00000213347.6	MXD3	0.272754	0.0496648	6.86524e-08	5.20992e-05	Muscle Skeletal	Decrease
	rs11952102	0.854401	rs4631	5	176733116	A	G		0.5162	-0.02	0.004	5.901e-07		ENSG00000213347.6	MXD3	0.461789	0.0537911	5.37356e-16	5.8798e-05	Nerve Tibial	Decrease
	rs11952102	0.854401	rs4631	5	176733116	A	G		0.5162	-0.02	0.004	5.901e-07		ENSG00000213347.6	MXD3	0.374571	0.0574599	3.2426e-10	4.28515e-05	Skin Not Sun Exposed Suprapubic	Decrease
	rs11952102	0.854401	rs4631	5	176733116	A	G		0.5162	-0.02	0.004	5.901e-07		ENSG00000213347.6	MXD3	0.326226	0.043024	3.13356e-13	5.48711e-05	Skin Sun Exposed Lower leg	Decrease
	rs11952102	0.854401	rs4631	5	176733116	A	G		0.5162	-0.02	0.004	5.901e-07		ENSG00000213347.6	MXD3	0.361684	0.0802982	1.13112e-05	2.16701e-05	Stomach	Decrease
	rs11952102	0.854401	rs4631	5	176733116	A	G		0.5162	-0.02	0.004	5.901e-07		ENSG00000213347.6	MXD3	0.379264	0.0781006	2.51183e-06	3.82404e-05	Testis	Decrease
	rs11952102	0.854401	rs4631	5	176733116	A	G		0.5162	-0.02	0.004	5.901e-07		ENSG00000213347.6	MXD3	0.502804	0.0526928	3.14286e-19	6.26507e-05	Thyroid	Decrease
	rs11952102	0.854401	rs4631	5	176733116	A	G		0.5162	-0.02	0.004	5.901e-07		ENSG00000213347.6	MXD3	0.139621	0.0294199	3.21042e-06	3.49948e-05	Whole Blood	Decrease
	rs11952102	0.854401	rs4631	5	176733116	A	G		0.5162	-0.02	0.004	5.901e-07		ENSG00000169230.5	PRELID1	-0.135941	0.0306369	1.37174e-05	5.22514e-05	Cells Transformed fibroblasts	Increase
	rs11952102	0.854401	rs4631	5	176733116	A	G		0.5162	-0.02	0.004	5.901e-07		ENSG00000169230.5	PRELID1	-0.387045	0.0488495	1.3583e-13	2.93429e-05	Colon Transverse	Increase
	rs11952102	0.854401	rs4631	5	176733116	A	G		0.5162	-0.02	0.004	5.901e-07		ENSG00000169230.5	PRELID1	-0.200998	0.0396605	7.1612e-07	4.08626e-05	Esophagus Mucosa	Increase
	rs11952102	0.854401	rs4631	5	176733116	A	G		0.5162	-0.02	0.004	5.901e-07		ENSG00000169230.5	PRELID1	-0.564937	0.0918193	1.11842e-08	1.19825e-05	Liver	Increase
	rs11952102	0.854401	rs4631	5	176733116	A	G		0.5162	-0.02	0.004	5.901e-07		ENSG00000169230.5	PRELID1	-0.147137	0.0333312	1.39218e-05	3.64469e-05	Lung	Increase
	rs11952102	0.854401	rs4631	5	176733116	A	G		0.5162	-0.02	0.004	5.901e-07		ENSG00000169230.5	PRELID1	-0.151413	0.032468	4.72531e-06	5.867e-05	Nerve Tibial	Increase
	rs11952102	0.854401	rs4631	5	176733116	A	G		0.5162	-0.02	0.004	5.901e-07		ENSG00000169230.5	PRELID1	-0.2351	0.0370674	7.04856e-10	5.56052e-05	Skin Sun Exposed Lower leg	Increase
	rs11952102	0.854401	rs4631	5	176733116	A	G		0.5162	-0.02	0.004	5.901e-07		ENSG00000169230.5	PRELID1	-0.510291	0.0890339	1.0573e-07	1.69516e-05	Small Intestine Terminal Ileum	Increase
	rs11952102	0.854401	rs4631	5	176733116	A	G		0.5162	-0.02	0.004	5.901e-07		ENSG00000169230.5	PRELID1	-0.303538	0.0592982	7.56446e-07	3.48877e-05	Testis	Increase
	rs11952102	0.854401	rs4631	5	176733116	A	G		0.5162	-0.02	0.004	5.901e-07		ENSG00000169230.5	PRELID1	-0.160576	0.0351722	7.03091e-06	5.69812e-05	Thyroid	Increase
	rs11952102	0.854401	rs4631	5	176733116	A	G		0.5162	-0.02	0.004	5.901e-07		ENSG00000169230.5	PRELID1	-0.21987	0.0354871	1.89617e-09	3.14941e-05	Whole Blood	Increase
	rs11952102	0.854401	rs4631	5	176733116	A	G		0.5162	-0.02	0.004	5.901e-07		ENSG00000169228.9	RAB24	-0.905101	0.131704	6.5752e-10	1.31948e-05	Cells EBV-transformed lymphocytes	Increase
	rs11952102	0.894861	rs9834	5	176733616	T	C		0.5271	-0.0218	0.0041	8.502e-08		ENSG00000160867.10	FGFR4	-0.336065	0.0721094	4.50424e-06	6.84378e-05	Skin Sun Exposed Lower leg	Increase
	rs11952102	0.894861	rs9834	5	176733616	T	C		0.5271	-0.0218	0.0041	8.502e-08		ENSG00000213347.6	MXD3	0.396333	0.0541131	1.98975e-12	4.34406e-05	Adipose Subcutaneous	Decrease
	rs11952102	0.894861	rs9834	5	176733616	T	C		0.5271	-0.0218	0.0041	8.502e-08		ENSG00000213347.6	MXD3	0.435864	0.0673809	4.85103e-10	3.27256e-05	Adipose Visceral Omentum	Decrease
	rs11952102	0.894861	rs9834	5	176733616	T	C		0.5271	-0.0218	0.0041	8.502e-08		ENSG00000213347.6	MXD3	0.422441	0.0687918	3.91507e-09	3.40802e-05	Artery Aorta	Decrease
	rs11952102	0.894861	rs9834	5	176733616	T	C		0.5271	-0.0218	0.0041	8.502e-08		ENSG00000213347.6	MXD3	0.512951	0.0863095	3.05668e-08	1.1508e-05	Artery Coronary	Decrease
	rs11952102	0.894861	rs9834	5	176733616	T	C		0.5271	-0.0218	0.0041	8.502e-08		ENSG00000213347.6	MXD3	0.320764	0.0485265	1.60105e-10	5.23707e-05	Artery Tibial	Decrease
	rs11952102	0.894861	rs9834	5	176733616	T	C		0.5271	-0.0218	0.0041	8.502e-08		ENSG00000213347.6	MXD3	0.679586	0.0893555	7.83519e-12	2.93526e-05	Brain Cerebellum	Decrease
	rs11952102	0.894861	rs9834	5	176733616	T	C		0.5271	-0.0218	0.0041	8.502e-08		ENSG00000213347.6	MXD3	0.523768	0.0972729	4.27501e-07	1.59628e-05	Brain Nucleus accumbens basal ganglia	Decrease
	rs11952102	0.894861	rs9834	5	176733616	T	C		0.5271	-0.0218	0.0041	8.502e-08		ENSG00000213347.6	MXD3	0.385107	0.0772059	1.32567e-06	2.01761e-05	Breast Mammary Tissue	Decrease
	rs11952102	0.894861	rs9834	5	176733616	T	C		0.5271	-0.0218	0.0041	8.502e-08		ENSG00000213347.6	MXD3	0.438154	0.0605996	1.67857e-11	2.49964e-05	Colon Sigmoid	Decrease
	rs11952102	0.894861	rs9834	5	176733616	T	C		0.5271	-0.0218	0.0041	8.502e-08		ENSG00000213347.6	MXD3	0.393645	0.0593253	2.72852e-10	2.92875e-05	Colon Transverse	Decrease
	rs11952102	0.894861	rs9834	5	176733616	T	C		0.5271	-0.0218	0.0041	8.502e-08		ENSG00000213347.6	MXD3	0.282852	0.0520299	1.79444e-07	2.53167e-05	Esophagus Gastroesophageal Junction	Decrease
	rs11952102	0.894861	rs9834	5	176733616	T	C		0.5271	-0.0218	0.0041	8.502e-08		ENSG00000213347.6	MXD3	0.301042	0.0438874	4.15416e-11	5.42245e-05	Esophagus Mucosa	Decrease
	rs11952102	0.894861	rs9834	5	176733616	T	C		0.5271	-0.0218	0.0041	8.502e-08		ENSG00000213347.6	MXD3	0.287202	0.0450989	7.70402e-10	4.53916e-05	Esophagus Muscularis	Decrease
	rs11952102	0.894861	rs9834	5	176733616	T	C		0.5271	-0.0218	0.0041	8.502e-08		ENSG00000213347.6	MXD3	0.435436	0.0719322	6.35837e-09	3.1817e-05	Heart Atrial Appendage	Decrease
	rs11952102	0.894861	rs9834	5	176733616	T	C		0.5271	-0.0218	0.0041	8.502e-08		ENSG00000213347.6	MXD3	0.314577	0.0457485	6.27274e-11	2.58182e-05	Heart Left Ventricle	Decrease
	rs11952102	0.894861	rs9834	5	176733616	T	C		0.5271	-0.0218	0.0041	8.502e-08		ENSG00000213347.6	MXD3	0.337758	0.0558079	4.04414e-09	4.50355e-05	Lung	Decrease
	rs11952102	0.894861	rs9834	5	176733616	T	C		0.5271	-0.0218	0.0041	8.502e-08		ENSG00000213347.6	MXD3	0.273808	0.0491602	4.53919e-08	5.20992e-05	Muscle Skeletal	Decrease
	rs11952102	0.894861	rs9834	5	176733616	T	C		0.5271	-0.0218	0.0041	8.502e-08		ENSG00000213347.6	MXD3	0.451682	0.0529183	7.57236e-16	5.8798e-05	Nerve Tibial	Decrease
	rs11952102	0.894861	rs9834	5	176733616	T	C		0.5271	-0.0218	0.0041	8.502e-08		ENSG00000213347.6	MXD3	0.374806	0.0566058	1.78449e-10	4.28515e-05	Skin Not Sun Exposed Suprapubic	Decrease
	rs11952102	0.894861	rs9834	5	176733616	T	C		0.5271	-0.0218	0.0041	8.502e-08		ENSG00000213347.6	MXD3	0.323271	0.0430211	4.91106e-13	5.48711e-05	Skin Sun Exposed Lower leg	Decrease
	rs11952102	0.894861	rs9834	5	176733616	T	C		0.5271	-0.0218	0.0041	8.502e-08		ENSG00000213347.6	MXD3	0.381959	0.0819952	5.80805e-06	2.16701e-05	Stomach	Decrease
	rs11952102	0.894861	rs9834	5	176733616	T	C		0.5271	-0.0218	0.0041	8.502e-08		ENSG00000213347.6	MXD3	0.382782	0.0798592	3.32575e-06	3.82404e-05	Testis	Decrease
	rs11952102	0.894861	rs9834	5	176733616	T	C		0.5271	-0.0218	0.0041	8.502e-08		ENSG00000213347.6	MXD3	0.475605	0.0523487	9.52316e-18	6.26507e-05	Thyroid	Decrease
	rs11952102	0.894861	rs9834	5	176733616	T	C		0.5271	-0.0218	0.0041	8.502e-08		ENSG00000213347.6	MXD3	0.144271	0.0295865	1.751e-06	3.49948e-05	Whole Blood	Decrease
	rs11952102	0.894861	rs9834	5	176733616	T	C		0.5271	-0.0218	0.0041	8.502e-08		ENSG00000169230.5	PRELID1	-0.140686	0.0308847	8.21361e-06	5.22514e-05	Cells Transformed fibroblasts	Increase
	rs11952102	0.894861	rs9834	5	176733616	T	C		0.5271	-0.0218	0.0041	8.502e-08		ENSG00000169230.5	PRELID1	-0.370323	0.048482	7.78265e-13	2.93429e-05	Colon Transverse	Increase
	rs11952102	0.894861	rs9834	5	176733616	T	C		0.5271	-0.0218	0.0041	8.502e-08		ENSG00000169230.5	PRELID1	-0.201502	0.0399268	7.92922e-07	4.08626e-05	Esophagus Mucosa	Increase
	rs11952102	0.894861	rs9834	5	176733616	T	C		0.5271	-0.0218	0.0041	8.502e-08		ENSG00000169230.5	PRELID1	-0.195376	0.0467391	3.88744e-05	4.97691e-05	Esophagus Muscularis	Increase
	rs11952102	0.894861	rs9834	5	176733616	T	C		0.5271	-0.0218	0.0041	8.502e-08		ENSG00000169230.5	PRELID1	-0.526759	0.0895353	3.97294e-08	1.19825e-05	Liver	Increase
	rs11952102	0.894861	rs9834	5	176733616	T	C		0.5271	-0.0218	0.0041	8.502e-08		ENSG00000169230.5	PRELID1	-0.162622	0.0325875	9.97465e-07	3.64469e-05	Lung	Increase
	rs11952102	0.894861	rs9834	5	176733616	T	C		0.5271	-0.0218	0.0041	8.502e-08		ENSG00000169230.5	PRELID1	-0.158754	0.0317406	9.79501e-07	5.867e-05	Nerve Tibial	Increase
	rs11952102	0.894861	rs9834	5	176733616	T	C		0.5271	-0.0218	0.0041	8.502e-08		ENSG00000169230.5	PRELID1	-0.216769	0.0509864	2.88704e-05	4.60231e-05	Skin Not Sun Exposed Suprapubic	Increase
	rs11952102	0.894861	rs9834	5	176733616	T	C		0.5271	-0.0218	0.0041	8.502e-08		ENSG00000169230.5	PRELID1	-0.247097	0.036786	7.60087e-11	5.56052e-05	Skin Sun Exposed Lower leg	Increase
	rs11952102	0.894861	rs9834	5	176733616	T	C		0.5271	-0.0218	0.0041	8.502e-08		ENSG00000169230.5	PRELID1	-0.510291	0.0890339	1.0573e-07	1.69516e-05	Small Intestine Terminal Ileum	Increase
	rs11952102	0.894861	rs9834	5	176733616	T	C		0.5271	-0.0218	0.0041	8.502e-08		ENSG00000169230.5	PRELID1	-0.311532	0.0605026	6.57007e-07	3.48877e-05	Testis	Increase
	rs11952102	0.894861	rs9834	5	176733616	T	C		0.5271	-0.0218	0.0041	8.502e-08		ENSG00000169230.5	PRELID1	-0.163448	0.0345118	3.23464e-06	5.69812e-05	Thyroid	Increase
	rs11952102	0.894861	rs9834	5	176733616	T	C		0.5271	-0.0218	0.0041	8.502e-08		ENSG00000169230.5	PRELID1	-0.218108	0.0358268	3.46922e-09	3.14941e-05	Whole Blood	Increase
	rs11952102	0.894861	rs9834	5	176733616	T	C		0.5271	-0.0218	0.0041	8.502e-08		ENSG00000169228.9	RAB24	-0.905101	0.131704	6.5752e-10	1.31948e-05	Cells EBV-transformed lymphocytes	Increase
	rs11952102	0.894861	rs9834	5	176733616	T	C		0.5271	-0.0218	0.0041	8.502e-08		ENSG00000169228.9	RAB24	-0.220271	0.0520502	3.619e-05	3.73057e-05	Testis	Increase
	rs11952102	0.948245	rs111251222	5	176735612	A	G		0.548	-0.0211	0.004	1.669e-07		ENSG00000169228.9	RAB24	-0.324984	0.0372337	1.4859e-16	5.2775e-05	Adipose Subcutaneous	Increase
	rs11952102	0.948245	rs111251222	5	176735612	A	G		0.548	-0.0211	0.004	1.669e-07		ENSG00000169228.9	RAB24	-0.202925	0.0403294	9.06075e-07	3.18595e-05	Adipose Visceral Omentum	Increase
	rs11952102	0.948245	rs111251222	5	176735612	A	G		0.548	-0.0211	0.004	1.669e-07		ENSG00000169228.9	RAB24	-0.311461	0.0419231	9.95043e-13	5.25516e-05	Artery Tibial	Increase
	rs11952102	0.948245	rs111251222	5	176735612	A	G		0.548	-0.0211	0.004	1.669e-07		ENSG00000169228.9	RAB24	-0.196569	0.0391391	9.7656e-07	5.58156e-05	Cells Transformed fibroblasts	Increase
	rs11952102	0.948245	rs111251222	5	176735612	A	G		0.548	-0.0211	0.004	1.669e-07		ENSG00000169228.9	RAB24	-0.241467	0.0495685	2.56887e-06	2.31539e-05	Colon Sigmoid	Increase
	rs11952102	0.948245	rs111251222	5	176735612	A	G		0.548	-0.0211	0.004	1.669e-07		ENSG00000169228.9	RAB24	-0.262304	0.0602616	2.2753e-05	2.88779e-05	Esophagus Gastroesophageal Junction	Increase
	rs11952102	0.948245	rs111251222	5	176735612	A	G		0.548	-0.0211	0.004	1.669e-07		ENSG00000169228.9	RAB24	-0.231977	0.0392975	7.31432e-09	6.03725e-05	Muscle Skeletal	Increase
	rs11952102	0.948245	rs111251222	5	176735612	A	G		0.548	-0.0211	0.004	1.669e-07		ENSG00000169228.9	RAB24	-0.275948	0.0377093	2.41758e-12	6.19609e-05	Nerve Tibial	Increase
	rs11952102	0.948245	rs111251222	5	176735612	A	G		0.548	-0.0211	0.004	1.669e-07		ENSG00000169228.9	RAB24	-0.334538	0.0600475	1.81626e-07	1.2026e-05	Prostate	Increase
	rs11952102	0.948245	rs111251222	5	176735612	A	G		0.548	-0.0211	0.004	1.669e-07		ENSG00000169228.9	RAB24	-0.19385	0.031286	1.71352e-09	6.45343e-05	Thyroid	Increase
	rs11952102	0.948245	rs11949767	5	176740244	A	G		0.5405	-0.0204	0.004	3.397e-07		ENSG00000146094.9	DOK3	-0.133619	0.0302736	1.37586e-05	5.72256e-05	Thyroid	Increase
	rs11952102	0.948245	rs11949767	5	176740244	A	G		0.5405	-0.0204	0.004	3.397e-07		ENSG00000213347.6	MXD3	0.401621	0.0377041	7.35438e-23	4.34406e-05	Adipose Subcutaneous	Decrease
	rs11952102	0.948245	rs11949767	5	176740244	A	G		0.5405	-0.0204	0.004	3.397e-07		ENSG00000213347.6	MXD3	0.437579	0.0477913	1.61774e-17	3.27256e-05	Adipose Visceral Omentum	Decrease
	rs11952102	0.948245	rs11949767	5	176740244	A	G		0.5405	-0.0204	0.004	3.397e-07		ENSG00000213347.6	MXD3	0.370183	0.0637056	4.1077e-08	1.81352e-05	Adrenal Gland	Decrease
	rs11952102	0.948245	rs11949767	5	176740244	A	G		0.5405	-0.0204	0.004	3.397e-07		ENSG00000213347.6	MXD3	0.399695	0.0519212	4.95988e-13	3.40802e-05	Artery Aorta	Decrease
	rs11952102	0.948245	rs11949767	5	176740244	A	G		0.5405	-0.0204	0.004	3.397e-07		ENSG00000213347.6	MXD3	0.348488	0.0660639	6.31518e-07	1.1508e-05	Artery Coronary	Decrease
	rs11952102	0.948245	rs11949767	5	176740244	A	G		0.5405	-0.0204	0.004	3.397e-07		ENSG00000213347.6	MXD3	0.321629	0.0343641	1.4415e-18	5.23707e-05	Artery Tibial	Decrease
	rs11952102	0.948245	rs11949767	5	176740244	A	G		0.5405	-0.0204	0.004	3.397e-07		ENSG00000213347.6	MXD3	0.501096	0.0837069	4.68491e-08	1.1508e-05	Brain Anterior cingulate cortex BA24	Decrease
	rs11952102	0.948245	rs11949767	5	176740244	A	G		0.5405	-0.0204	0.004	3.397e-07		ENSG00000213347.6	MXD3	0.472385	0.0808737	4.40301e-08	1.89525e-05	Brain Caudate basal ganglia	Decrease
	rs11952102	0.948245	rs11949767	5	176740244	A	G		0.5405	-0.0204	0.004	3.397e-07		ENSG00000213347.6	MXD3	0.39335	0.0755097	9.77159e-07	2.25287e-05	Brain Cerebellar Hemisphere	Decrease
	rs11952102	0.948245	rs11949767	5	176740244	A	G		0.5405	-0.0204	0.004	3.397e-07		ENSG00000213347.6	MXD3	0.65913	0.0612838	3.53802e-19	2.93526e-05	Brain Cerebellum	Decrease
	rs11952102	0.948245	rs11949767	5	176740244	A	G		0.5405	-0.0204	0.004	3.397e-07		ENSG00000213347.6	MXD3	0.543199	0.0727279	1.76289e-11	1.79526e-05	Brain Cortex	Decrease
	rs11952102	0.948245	rs11949767	5	176740244	A	G		0.5405	-0.0204	0.004	3.397e-07		ENSG00000213347.6	MXD3	0.356243	0.0737048	5.09039e-06	1.74172e-05	Brain Frontal Cortex BA9	Decrease
	rs11952102	0.948245	rs11949767	5	176740244	A	G		0.5405	-0.0204	0.004	3.397e-07		ENSG00000213347.6	MXD3	0.462532	0.0899622	1.60429e-06	1.0971e-05	Brain Hippocampus	Decrease
	rs11952102	0.948245	rs11949767	5	176740244	A	G		0.5405	-0.0204	0.004	3.397e-07		ENSG00000213347.6	MXD3	0.527571	0.0903293	9.04374e-08	8.33974e-06	Brain Hypothalamus	Decrease
	rs11952102	0.948245	rs11949767	5	176740244	A	G		0.5405	-0.0204	0.004	3.397e-07		ENSG00000213347.6	MXD3	0.486201	0.0766102	5.29774e-09	1.59628e-05	Brain Nucleus accumbens basal ganglia	Decrease
	rs11952102	0.948245	rs11949767	5	176740244	A	G		0.5405	-0.0204	0.004	3.397e-07		ENSG00000213347.6	MXD3	0.495961	0.105572	9.51125e-06	1.23354e-05	Brain Putamen basal ganglia	Decrease
	rs11952102	0.948245	rs11949767	5	176740244	A	G		0.5405	-0.0204	0.004	3.397e-07		ENSG00000213347.6	MXD3	0.383697	0.0537948	1.78709e-11	2.01761e-05	Breast Mammary Tissue	Decrease
	rs11952102	0.948245	rs11949767	5	176740244	A	G		0.5405	-0.0204	0.004	3.397e-07		ENSG00000213347.6	MXD3	0.42053	0.0395449	1.80395e-20	2.49964e-05	Colon Sigmoid	Decrease
	rs11952102	0.948245	rs11949767	5	176740244	A	G		0.5405	-0.0204	0.004	3.397e-07		ENSG00000213347.6	MXD3	0.292966	0.0497172	1.50465e-08	2.92875e-05	Colon Transverse	Decrease
	rs11952102	0.948245	rs11949767	5	176740244	A	G		0.5405	-0.0204	0.004	3.397e-07		ENSG00000213347.6	MXD3	0.319904	0.03737	5.43412e-15	2.53167e-05	Esophagus Gastroesophageal Junction	Decrease
	rs11952102	0.948245	rs11949767	5	176740244	A	G		0.5405	-0.0204	0.004	3.397e-07		ENSG00000213347.6	MXD3	0.310865	0.0310023	1.61252e-20	5.42245e-05	Esophagus Mucosa	Decrease
	rs11952102	0.948245	rs11949767	5	176740244	A	G		0.5405	-0.0204	0.004	3.397e-07		ENSG00000213347.6	MXD3	0.346068	0.0286478	2.24939e-27	4.53916e-05	Esophagus Muscularis	Decrease
	rs11952102	0.948245	rs11949767	5	176740244	A	G		0.5405	-0.0204	0.004	3.397e-07		ENSG00000213347.6	MXD3	0.384631	0.0516091	2.29046e-12	3.1817e-05	Heart Atrial Appendage	Decrease
	rs11952102	0.948245	rs11949767	5	176740244	A	G		0.5405	-0.0204	0.004	3.397e-07		ENSG00000213347.6	MXD3	0.246455	0.0329651	1.79618e-12	2.58182e-05	Heart Left Ventricle	Decrease
	rs11952102	0.948245	rs11949767	5	176740244	A	G		0.5405	-0.0204	0.004	3.397e-07		ENSG00000213347.6	MXD3	0.302141	0.0391485	1.5667e-13	4.50355e-05	Lung	Decrease
	rs11952102	0.948245	rs11949767	5	176740244	A	G		0.5405	-0.0204	0.004	3.397e-07		ENSG00000213347.6	MXD3	0.222288	0.0375016	6.38062e-09	5.20992e-05	Muscle Skeletal	Decrease
	rs11952102	0.948245	rs11949767	5	176740244	A	G		0.5405	-0.0204	0.004	3.397e-07		ENSG00000213347.6	MXD3	0.422567	0.0377511	1.83258e-24	5.8798e-05	Nerve Tibial	Decrease
	rs11952102	0.948245	rs11949767	5	176740244	A	G		0.5405	-0.0204	0.004	3.397e-07		ENSG00000213347.6	MXD3	0.404094	0.0567866	2.43578e-11	2.25718e-05	Pancreas	Decrease
	rs11952102	0.948245	rs11949767	5	176740244	A	G		0.5405	-0.0204	0.004	3.397e-07		ENSG00000213347.6	MXD3	0.391674	0.0782824	1.95003e-06	2.16416e-05	Pituitary	Decrease
	rs11952102	0.948245	rs11949767	5	176740244	A	G		0.5405	-0.0204	0.004	3.397e-07		ENSG00000213347.6	MXD3	0.492553	0.0735831	9.51689e-10	1.08119e-05	Prostate	Decrease
	rs11952102	0.948245	rs11949767	5	176740244	A	G		0.5405	-0.0204	0.004	3.397e-07		ENSG00000213347.6	MXD3	0.304156	0.0400203	4.3662e-13	4.28515e-05	Skin Not Sun Exposed Suprapubic	Decrease
	rs11952102	0.948245	rs11949767	5	176740244	A	G		0.5405	-0.0204	0.004	3.397e-07		ENSG00000213347.6	MXD3	0.252672	0.0320542	4.18911e-14	5.48711e-05	Skin Sun Exposed Lower leg	Decrease
	rs11952102	0.948245	rs11949767	5	176740244	A	G		0.5405	-0.0204	0.004	3.397e-07		ENSG00000213347.6	MXD3	0.335432	0.0585802	3.72661e-08	2.16701e-05	Stomach	Decrease
	rs11952102	0.948245	rs11949767	5	176740244	A	G		0.5405	-0.0204	0.004	3.397e-07		ENSG00000213347.6	MXD3	0.441774	0.0347618	2.00896e-30	6.26507e-05	Thyroid	Decrease
	rs11952102	0.948245	rs11949767	5	176740244	A	G		0.5405	-0.0204	0.004	3.397e-07		ENSG00000213347.6	MXD3	0.440759	0.0864711	2.30299e-06	8.75632e-06	Uterus	Decrease
	rs11952102	0.948245	rs11949767	5	176740244	A	G		0.5405	-0.0204	0.004	3.397e-07		ENSG00000213347.6	MXD3	0.107025	0.0214974	1.079e-06	3.49948e-05	Whole Blood	Decrease
	rs11952102	0.948245	rs11949767	5	176740244	A	G		0.5405	-0.0204	0.004	3.397e-07		ENSG00000169230.5	PRELID1	-0.350053	0.0380486	3.75567e-17	2.93429e-05	Colon Transverse	Increase
	rs11952102	0.948245	rs11949767	5	176740244	A	G		0.5405	-0.0204	0.004	3.397e-07		ENSG00000169230.5	PRELID1	-0.170289	0.0300394	3.46052e-08	4.08626e-05	Esophagus Mucosa	Increase
	rs11952102	0.948245	rs11949767	5	176740244	A	G		0.5405	-0.0204	0.004	3.397e-07		ENSG00000169230.5	PRELID1	-0.415724	0.0593138	1.69522e-10	1.19825e-05	Liver	Increase
	rs11952102	0.948245	rs11949767	5	176740244	A	G		0.5405	-0.0204	0.004	3.397e-07		ENSG00000169230.5	PRELID1	-0.127224	0.0234349	1.13225e-07	3.64469e-05	Lung	Increase
	rs11952102	0.948245	rs11949767	5	176740244	A	G		0.5405	-0.0204	0.004	3.397e-07		ENSG00000169230.5	PRELID1	-0.223117	0.0355721	1.32786e-09	4.60231e-05	Skin Not Sun Exposed Suprapubic	Increase
	rs11952102	0.948245	rs11949767	5	176740244	A	G		0.5405	-0.0204	0.004	3.397e-07		ENSG00000169230.5	PRELID1	-0.264128	0.0256865	7.97072e-22	5.56052e-05	Skin Sun Exposed Lower leg	Increase
	rs11952102	0.948245	rs11949767	5	176740244	A	G		0.5405	-0.0204	0.004	3.397e-07		ENSG00000169230.5	PRELID1	-0.401482	0.0656993	1.91676e-08	1.69516e-05	Small Intestine Terminal Ileum	Increase
	rs11952102	0.948245	rs11949767	5	176740244	A	G		0.5405	-0.0204	0.004	3.397e-07		ENSG00000169230.5	PRELID1	-0.203326	0.0411906	1.67515e-06	2.43697e-05	Stomach	Increase
	rs11952102	0.948245	rs11949767	5	176740244	A	G		0.5405	-0.0204	0.004	3.397e-07		ENSG00000169230.5	PRELID1	-0.220819	0.0469323	4.90722e-06	3.48877e-05	Testis	Increase
	rs11952102	0.948245	rs11949767	5	176740244	A	G		0.5405	-0.0204	0.004	3.397e-07		ENSG00000169230.5	PRELID1	-0.123042	0.0249377	1.27683e-06	5.69812e-05	Thyroid	Increase
	rs11952102	0.948245	rs11949767	5	176740244	A	G		0.5405	-0.0204	0.004	3.397e-07		ENSG00000169230.5	PRELID1	-0.140679	0.0264127	1.96277e-07	3.14941e-05	Whole Blood	Increase
	rs11952102	0.948245	rs11949767	5	176740244	A	G		0.5405	-0.0204	0.004	3.397e-07		ENSG00000169228.9	RAB24	-0.503794	0.107683	9.56773e-06	1.31948e-05	Cells EBV-transformed lymphocytes	Increase
	rs11952102	0.948245	rs11949767	5	176740244	A	G		0.5405	-0.0204	0.004	3.397e-07		ENSG00000169228.9	RAB24	-0.169213	0.0399597	3.57959e-05	3.73057e-05	Testis	Increase
	rs11952102	0.948245	rs11949767	5	176740244	A	G		0.5405	-0.0204	0.004	3.397e-07		ENSG00000169220.13	RGS14	0.33655	0.0698467	2.73183e-06	3.65253e-05	Artery Aorta	Decrease
	rs11952102	1	rs11952102	5	176740704	A	G		0.4476	0.0219	0.004	4.239e-08		ENSG00000146094.9	DOK3	0.133237	0.0300135	1.23053e-05	5.72256e-05	Thyroid	Increase
	rs11952102	1	rs11952102	5	176740704	A	G		0.4476	0.0219	0.004	4.239e-08		ENSG00000213347.6	MXD3	-0.390923	0.0376681	6.34693e-22	4.34406e-05	Adipose Subcutaneous	Decrease
	rs11952102	1	rs11952102	5	176740704	A	G		0.4476	0.0219	0.004	4.239e-08		ENSG00000213347.6	MXD3	-0.429831	0.0476147	3.97725e-17	3.27256e-05	Adipose Visceral Omentum	Decrease
	rs11952102	1	rs11952102	5	176740704	A	G		0.4476	0.0219	0.004	4.239e-08		ENSG00000213347.6	MXD3	-0.34513	0.0639983	2.92865e-07	1.81352e-05	Adrenal Gland	Decrease
	rs11952102	1	rs11952102	5	176740704	A	G		0.4476	0.0219	0.004	4.239e-08		ENSG00000213347.6	MXD3	-0.398469	0.051894	5.59218e-13	3.40802e-05	Artery Aorta	Decrease
	rs11952102	1	rs11952102	5	176740704	A	G		0.4476	0.0219	0.004	4.239e-08		ENSG00000213347.6	MXD3	-0.343768	0.0653474	6.72627e-07	1.1508e-05	Artery Coronary	Decrease
	rs11952102	1	rs11952102	5	176740704	A	G		0.4476	0.0219	0.004	4.239e-08		ENSG00000213347.6	MXD3	-0.30932	0.0339753	9.47115e-18	5.23707e-05	Artery Tibial	Decrease
	rs11952102	1	rs11952102	5	176740704	A	G		0.4476	0.0219	0.004	4.239e-08		ENSG00000213347.6	MXD3	-0.501096	0.0837069	4.68491e-08	1.1508e-05	Brain Anterior cingulate cortex BA24	Decrease
	rs11952102	1	rs11952102	5	176740704	A	G		0.4476	0.0219	0.004	4.239e-08		ENSG00000213347.6	MXD3	-0.472385	0.0808737	4.40301e-08	1.89525e-05	Brain Caudate basal ganglia	Decrease
	rs11952102	1	rs11952102	5	176740704	A	G		0.4476	0.0219	0.004	4.239e-08		ENSG00000213347.6	MXD3	-0.39335	0.0755097	9.77159e-07	2.25287e-05	Brain Cerebellar Hemisphere	Decrease
	rs11952102	1	rs11952102	5	176740704	A	G		0.4476	0.0219	0.004	4.239e-08		ENSG00000213347.6	MXD3	-0.65913	0.0612838	3.53802e-19	2.93526e-05	Brain Cerebellum	Decrease
	rs11952102	1	rs11952102	5	176740704	A	G		0.4476	0.0219	0.004	4.239e-08		ENSG00000213347.6	MXD3	-0.543199	0.0727279	1.76289e-11	1.79526e-05	Brain Cortex	Decrease
	rs11952102	1	rs11952102	5	176740704	A	G		0.4476	0.0219	0.004	4.239e-08		ENSG00000213347.6	MXD3	-0.356243	0.0737048	5.09039e-06	1.74172e-05	Brain Frontal Cortex BA9	Decrease
	rs11952102	1	rs11952102	5	176740704	A	G		0.4476	0.0219	0.004	4.239e-08		ENSG00000213347.6	MXD3	-0.462532	0.0899622	1.60429e-06	1.0971e-05	Brain Hippocampus	Decrease
	rs11952102	1	rs11952102	5	176740704	A	G		0.4476	0.0219	0.004	4.239e-08		ENSG00000213347.6	MXD3	-0.527571	0.0903293	9.04374e-08	8.33974e-06	Brain Hypothalamus	Decrease
	rs11952102	1	rs11952102	5	176740704	A	G		0.4476	0.0219	0.004	4.239e-08		ENSG00000213347.6	MXD3	-0.486201	0.0766102	5.29774e-09	1.59628e-05	Brain Nucleus accumbens basal ganglia	Decrease
	rs11952102	1	rs11952102	5	176740704	A	G		0.4476	0.0219	0.004	4.239e-08		ENSG00000213347.6	MXD3	-0.495961	0.105572	9.51125e-06	1.23354e-05	Brain Putamen basal ganglia	Decrease
	rs11952102	1	rs11952102	5	176740704	A	G		0.4476	0.0219	0.004	4.239e-08		ENSG00000213347.6	MXD3	-0.372752	0.0537778	5.67445e-11	2.01761e-05	Breast Mammary Tissue	Decrease
	rs11952102	1	rs11952102	5	176740704	A	G		0.4476	0.0219	0.004	4.239e-08		ENSG00000213347.6	MXD3	-0.42053	0.0395449	1.80395e-20	2.49964e-05	Colon Sigmoid	Decrease
	rs11952102	1	rs11952102	5	176740704	A	G		0.4476	0.0219	0.004	4.239e-08		ENSG00000213347.6	MXD3	-0.2832	0.0492132	3.06374e-08	2.92875e-05	Colon Transverse	Decrease
	rs11952102	1	rs11952102	5	176740704	A	G		0.4476	0.0219	0.004	4.239e-08		ENSG00000213347.6	MXD3	-0.319001	0.0369481	3.46625e-15	2.53167e-05	Esophagus Gastroesophageal Junction	Decrease
	rs11952102	1	rs11952102	5	176740704	A	G		0.4476	0.0219	0.004	4.239e-08		ENSG00000213347.6	MXD3	-0.298447	0.0310536	3.58737e-19	5.42245e-05	Esophagus Mucosa	Decrease
	rs11952102	1	rs11952102	5	176740704	A	G		0.4476	0.0219	0.004	4.239e-08		ENSG00000213347.6	MXD3	-0.343131	0.0286137	4.56406e-27	4.53916e-05	Esophagus Muscularis	Decrease
	rs11952102	1	rs11952102	5	176740704	A	G		0.4476	0.0219	0.004	4.239e-08		ENSG00000213347.6	MXD3	-0.384631	0.0516091	2.29046e-12	3.1817e-05	Heart Atrial Appendage	Decrease
	rs11952102	1	rs11952102	5	176740704	A	G		0.4476	0.0219	0.004	4.239e-08		ENSG00000213347.6	MXD3	-0.242538	0.0328308	3.07056e-12	2.58182e-05	Heart Left Ventricle	Decrease
	rs11952102	1	rs11952102	5	176740704	A	G		0.4476	0.0219	0.004	4.239e-08		ENSG00000213347.6	MXD3	-0.302141	0.0391485	1.5667e-13	4.50355e-05	Lung	Decrease
	rs11952102	1	rs11952102	5	176740704	A	G		0.4476	0.0219	0.004	4.239e-08		ENSG00000213347.6	MXD3	-0.224835	0.0370789	2.94572e-09	5.20992e-05	Muscle Skeletal	Decrease
	rs11952102	1	rs11952102	5	176740704	A	G		0.4476	0.0219	0.004	4.239e-08		ENSG00000213347.6	MXD3	-0.41683	0.0374823	3.257e-24	5.8798e-05	Nerve Tibial	Decrease
	rs11952102	1	rs11952102	5	176740704	A	G		0.4476	0.0219	0.004	4.239e-08		ENSG00000213347.6	MXD3	-0.384098	0.0566505	1.60093e-10	2.25718e-05	Pancreas	Decrease
	rs11952102	1	rs11952102	5	176740704	A	G		0.4476	0.0219	0.004	4.239e-08		ENSG00000213347.6	MXD3	-0.391674	0.0782824	1.95003e-06	2.16416e-05	Pituitary	Decrease
	rs11952102	1	rs11952102	5	176740704	A	G		0.4476	0.0219	0.004	4.239e-08		ENSG00000213347.6	MXD3	-0.481939	0.0732697	1.67034e-09	1.08119e-05	Prostate	Decrease
	rs11952102	1	rs11952102	5	176740704	A	G		0.4476	0.0219	0.004	4.239e-08		ENSG00000213347.6	MXD3	-0.303159	0.0395584	2.90078e-13	4.28515e-05	Skin Not Sun Exposed Suprapubic	Decrease
	rs11952102	1	rs11952102	5	176740704	A	G		0.4476	0.0219	0.004	4.239e-08		ENSG00000213347.6	MXD3	-0.246461	0.0320094	1.43724e-13	5.48711e-05	Skin Sun Exposed Lower leg	Decrease
	rs11952102	1	rs11952102	5	176740704	A	G		0.4476	0.0219	0.004	4.239e-08		ENSG00000213347.6	MXD3	-0.324057	0.05834	8.79398e-08	2.16701e-05	Stomach	Decrease
	rs11952102	1	rs11952102	5	176740704	A	G		0.4476	0.0219	0.004	4.239e-08		ENSG00000213347.6	MXD3	-0.434452	0.0346137	7.73976e-30	6.26507e-05	Thyroid	Decrease
	rs11952102	1	rs11952102	5	176740704	A	G		0.4476	0.0219	0.004	4.239e-08		ENSG00000213347.6	MXD3	-0.440759	0.0864711	2.30299e-06	8.75632e-06	Uterus	Decrease
	rs11952102	1	rs11952102	5	176740704	A	G		0.4476	0.0219	0.004	4.239e-08		ENSG00000213347.6	MXD3	-0.100665	0.0213319	3.63085e-06	3.49948e-05	Whole Blood	Decrease
	rs11952102	1	rs11952102	5	176740704	A	G		0.4476	0.0219	0.004	4.239e-08		ENSG00000169230.5	PRELID1	0.342781	0.0376512	7.08479e-17	2.93429e-05	Colon Transverse	Increase
	rs11952102	1	rs11952102	5	176740704	A	G		0.4476	0.0219	0.004	4.239e-08		ENSG00000169230.5	PRELID1	0.163545	0.0298734	9.47849e-08	4.08626e-05	Esophagus Mucosa	Increase
	rs11952102	1	rs11952102	5	176740704	A	G		0.4476	0.0219	0.004	4.239e-08		ENSG00000169230.5	PRELID1	0.406238	0.0589331	3.02411e-10	1.19825e-05	Liver	Increase
	rs11952102	1	rs11952102	5	176740704	A	G		0.4476	0.0219	0.004	4.239e-08		ENSG00000169230.5	PRELID1	0.127224	0.0234349	1.13225e-07	3.64469e-05	Lung	Increase
	rs11952102	1	rs11952102	5	176740704	A	G		0.4476	0.0219	0.004	4.239e-08		ENSG00000169230.5	PRELID1	0.219765	0.0352356	1.61903e-09	4.60231e-05	Skin Not Sun Exposed Suprapubic	Increase
	rs11952102	1	rs11952102	5	176740704	A	G		0.4476	0.0219	0.004	4.239e-08		ENSG00000169230.5	PRELID1	0.262231	0.0255791	1.01981e-21	5.56052e-05	Skin Sun Exposed Lower leg	Increase
	rs11952102	1	rs11952102	5	176740704	A	G		0.4476	0.0219	0.004	4.239e-08		ENSG00000169230.5	PRELID1	0.409677	0.0640294	5.10611e-09	1.69516e-05	Small Intestine Terminal Ileum	Increase
	rs11952102	1	rs11952102	5	176740704	A	G		0.4476	0.0219	0.004	4.239e-08		ENSG00000169230.5	PRELID1	0.206359	0.0407332	9.20532e-07	2.43697e-05	Stomach	Increase
	rs11952102	1	rs11952102	5	176740704	A	G		0.4476	0.0219	0.004	4.239e-08		ENSG00000169230.5	PRELID1	0.210996	0.0467564	1.12647e-05	3.48877e-05	Testis	Increase
	rs11952102	1	rs11952102	5	176740704	A	G		0.4476	0.0219	0.004	4.239e-08		ENSG00000169230.5	PRELID1	0.11858	0.0247818	2.5775e-06	5.69812e-05	Thyroid	Increase
	rs11952102	1	rs11952102	5	176740704	A	G		0.4476	0.0219	0.004	4.239e-08		ENSG00000169230.5	PRELID1	0.137626	0.0261333	2.64946e-07	3.14941e-05	Whole Blood	Increase
	rs11952102	1	rs11952102	5	176740704	A	G		0.4476	0.0219	0.004	4.239e-08		ENSG00000169228.9	RAB24	0.492539	0.104474	8.29424e-06	1.31948e-05	Cells EBV-transformed lymphocytes	Increase
	rs11952102	1	rs11952102	5	176740704	A	G		0.4476	0.0219	0.004	4.239e-08		ENSG00000169228.9	RAB24	0.168316	0.0396314	3.40284e-05	3.73057e-05	Testis	Increase
	rs11952102	1	rs11952102	5	176740704	A	G		0.4476	0.0219	0.004	4.239e-08		ENSG00000169220.13	RGS14	-0.331343	0.0698795	3.85764e-06	3.65253e-05	Artery Aorta	Decrease
	rs11952102	1	rs6885410	5	176740996	A	C		0.4465	0.0218	0.004	5.204e-08		ENSG00000113758.9	DBN1	-0.167599	0.0393361	2.75511e-05	5.00841e-05	Esophagus Mucosa	Decrease
	rs11952102	1	rs6885410	5	176740996	A	C		0.4465	0.0218	0.004	5.204e-08		ENSG00000213347.6	MXD3	-0.262773	0.0404668	3.22393e-10	4.34406e-05	Adipose Subcutaneous	Decrease
	rs11952102	1	rs6885410	5	176740996	A	C		0.4465	0.0218	0.004	5.204e-08		ENSG00000213347.6	MXD3	-0.311977	0.0494551	1.20109e-09	3.27256e-05	Adipose Visceral Omentum	Decrease
	rs11952102	1	rs6885410	5	176740996	A	C		0.4465	0.0218	0.004	5.204e-08		ENSG00000213347.6	MXD3	-0.287982	0.0534024	1.82251e-07	3.40802e-05	Artery Aorta	Decrease
	rs11952102	1	rs6885410	5	176740996	A	C		0.4465	0.0218	0.004	5.204e-08		ENSG00000213347.6	MXD3	-0.228803	0.0360557	7.52969e-10	5.23707e-05	Artery Tibial	Decrease
	rs11952102	1	rs6885410	5	176740996	A	C		0.4465	0.0218	0.004	5.204e-08		ENSG00000213347.6	MXD3	-0.491234	0.0774327	4.38226e-09	2.93526e-05	Brain Cerebellum	Decrease
	rs11952102	1	rs6885410	5	176740996	A	C		0.4465	0.0218	0.004	5.204e-08		ENSG00000213347.6	MXD3	-0.260708	0.0455287	4.70525e-08	2.49964e-05	Colon Sigmoid	Decrease
	rs11952102	1	rs6885410	5	176740996	A	C		0.4465	0.0218	0.004	5.204e-08		ENSG00000213347.6	MXD3	-0.264439	0.0387659	1.3936e-10	2.53167e-05	Esophagus Gastroesophageal Junction	Decrease
	rs11952102	1	rs6885410	5	176740996	A	C		0.4465	0.0218	0.004	5.204e-08		ENSG00000213347.6	MXD3	-0.201578	0.0330879	3.52019e-09	5.42245e-05	Esophagus Mucosa	Decrease
	rs11952102	1	rs6885410	5	176740996	A	C		0.4465	0.0218	0.004	5.204e-08		ENSG00000213347.6	MXD3	-0.234353	0.0313991	1.04211e-12	4.53916e-05	Esophagus Muscularis	Decrease
	rs11952102	1	rs6885410	5	176740996	A	C		0.4465	0.0218	0.004	5.204e-08		ENSG00000213347.6	MXD3	-0.231143	0.0536344	2.50324e-05	3.1817e-05	Heart Atrial Appendage	Decrease
	rs11952102	1	rs6885410	5	176740996	A	C		0.4465	0.0218	0.004	5.204e-08		ENSG00000213347.6	MXD3	-0.180168	0.0337261	2.28835e-07	2.58182e-05	Heart Left Ventricle	Decrease
	rs11952102	1	rs6885410	5	176740996	A	C		0.4465	0.0218	0.004	5.204e-08		ENSG00000213347.6	MXD3	-0.189124	0.040106	3.62106e-06	4.50355e-05	Lung	Decrease
	rs11952102	1	rs6885410	5	176740996	A	C		0.4465	0.0218	0.004	5.204e-08		ENSG00000213347.6	MXD3	-0.175922	0.0373288	3.31896e-06	5.20992e-05	Muscle Skeletal	Decrease
	rs11952102	1	rs6885410	5	176740996	A	C		0.4465	0.0218	0.004	5.204e-08		ENSG00000213347.6	MXD3	-0.298209	0.0400409	1.06166e-12	5.8798e-05	Nerve Tibial	Decrease
	rs11952102	1	rs6885410	5	176740996	A	C		0.4465	0.0218	0.004	5.204e-08		ENSG00000213347.6	MXD3	-0.287508	0.0576307	1.40625e-06	2.25718e-05	Pancreas	Decrease
	rs11952102	1	rs6885410	5	176740996	A	C		0.4465	0.0218	0.004	5.204e-08		ENSG00000213347.6	MXD3	-0.190086	0.0413651	6.51555e-06	4.28515e-05	Skin Not Sun Exposed Suprapubic	Decrease
	rs11952102	1	rs6885410	5	176740996	A	C		0.4465	0.0218	0.004	5.204e-08		ENSG00000213347.6	MXD3	-0.15332	0.0336326	7.14517e-06	5.48711e-05	Skin Sun Exposed Lower leg	Decrease
	rs11952102	1	rs6885410	5	176740996	A	C		0.4465	0.0218	0.004	5.204e-08		ENSG00000213347.6	MXD3	-0.286956	0.0371555	1.35296e-13	6.26507e-05	Thyroid	Decrease
	rs11952102	1	rs6885410	5	176740996	A	C		0.4465	0.0218	0.004	5.204e-08		ENSG00000169230.5	PRELID1	0.305411	0.0377826	5.01733e-14	2.93429e-05	Colon Transverse	Increase
	rs11952102	1	rs6885410	5	176740996	A	C		0.4465	0.0218	0.004	5.204e-08		ENSG00000169230.5	PRELID1	0.14122	0.0297982	3.36095e-06	4.08626e-05	Esophagus Mucosa	Increase
	rs11952102	1	rs6885410	5	176740996	A	C		0.4465	0.0218	0.004	5.204e-08		ENSG00000169230.5	PRELID1	0.41989	0.0622777	6.401e-10	1.19825e-05	Liver	Increase
	rs11952102	1	rs6885410	5	176740996	A	C		0.4465	0.0218	0.004	5.204e-08		ENSG00000169230.5	PRELID1	0.132224	0.0226316	1.27936e-08	3.64469e-05	Lung	Increase
	rs11952102	1	rs6885410	5	176740996	A	C		0.4465	0.0218	0.004	5.204e-08		ENSG00000169230.5	PRELID1	0.257228	0.0337696	3.91253e-13	4.60231e-05	Skin Not Sun Exposed Suprapubic	Increase
	rs11952102	1	rs6885410	5	176740996	A	C		0.4465	0.0218	0.004	5.204e-08		ENSG00000169230.5	PRELID1	0.257788	0.0256983	5.81429e-21	5.56052e-05	Skin Sun Exposed Lower leg	Increase
	rs11952102	1	rs6885410	5	176740996	A	C		0.4465	0.0218	0.004	5.204e-08		ENSG00000169230.5	PRELID1	0.385502	0.0626206	1.55874e-08	1.69516e-05	Small Intestine Terminal Ileum	Increase
	rs11952102	1	rs6885410	5	176740996	A	C		0.4465	0.0218	0.004	5.204e-08		ENSG00000169230.5	PRELID1	0.112558	0.0238122	3.37324e-06	5.69812e-05	Thyroid	Increase
	rs11952102	1	rs6885410	5	176740996	A	C		0.4465	0.0218	0.004	5.204e-08		ENSG00000169230.5	PRELID1	0.200732	0.0248603	1.6293e-14	3.14941e-05	Whole Blood	Increase
	rs11952102	1	rs6885410	5	176740996	A	C		0.4465	0.0218	0.004	5.204e-08		ENSG00000169220.13	RGS14	-0.297847	0.0683837	2.05465e-05	3.65253e-05	Artery Aorta	Decrease
	rs11952102	1	rs7725769	5	176741180	A	G		0.4475	0.022	0.0041	5.564e-08		ENSG00000246334.2	PRR7-AS1	-0.678334	0.144026	4.88753e-06	2.25504e-05	Pancreas	Decrease
	rs11952102	1	rs7725769	5	176741180	A	G		0.4475	0.022	0.0041	5.564e-08		ENSG00000169228.9	RAB24	0.354226	0.04406	1.79117e-14	5.2775e-05	Adipose Subcutaneous	Increase
	rs11952102	1	rs7725769	5	176741180	A	G		0.4475	0.022	0.0041	5.564e-08		ENSG00000169228.9	RAB24	0.272128	0.0453377	6.48284e-09	3.18595e-05	Adipose Visceral Omentum	Increase
	rs11952102	1	rs7725769	5	176741180	A	G		0.4475	0.022	0.0041	5.564e-08		ENSG00000169228.9	RAB24	0.344006	0.0570725	7.15699e-09	3.34729e-05	Artery Aorta	Increase
	rs11952102	1	rs7725769	5	176741180	A	G		0.4475	0.022	0.0041	5.564e-08		ENSG00000169228.9	RAB24	0.324544	0.046699	2.04907e-11	5.25516e-05	Artery Tibial	Increase
	rs11952102	1	rs7725769	5	176741180	A	G		0.4475	0.022	0.0041	5.564e-08		ENSG00000169228.9	RAB24	0.30894	0.062222	2.73103e-06	2.04556e-05	Brain Cerebellar Hemisphere	Increase
	rs11952102	1	rs7725769	5	176741180	A	G		0.4475	0.022	0.0041	5.564e-08		ENSG00000169228.9	RAB24	0.292013	0.0556503	6.97066e-07	2.40258e-05	Brain Cerebellum	Increase
	rs11952102	1	rs7725769	5	176741180	A	G		0.4475	0.022	0.0041	5.564e-08		ENSG00000169228.9	RAB24	0.237894	0.0510862	5.86555e-06	2.15802e-05	Breast Mammary Tissue	Increase
	rs11952102	1	rs7725769	5	176741180	A	G		0.4475	0.022	0.0041	5.564e-08		ENSG00000169228.9	RAB24	0.278747	0.041946	1.90619e-10	5.58156e-05	Cells Transformed fibroblasts	Increase
	rs11952102	1	rs7725769	5	176741180	A	G		0.4475	0.022	0.0041	5.564e-08		ENSG00000169228.9	RAB24	0.338744	0.0623231	1.92367e-07	2.31539e-05	Colon Sigmoid	Increase
	rs11952102	1	rs7725769	5	176741180	A	G		0.4475	0.022	0.0041	5.564e-08		ENSG00000169228.9	RAB24	0.254659	0.0566415	1.1471e-05	2.9719e-05	Colon Transverse	Increase
	rs11952102	1	rs7725769	5	176741180	A	G		0.4475	0.022	0.0041	5.564e-08		ENSG00000169228.9	RAB24	0.332303	0.0698604	4.08297e-06	2.88779e-05	Esophagus Gastroesophageal Junction	Increase
	rs11952102	1	rs7725769	5	176741180	A	G		0.4475	0.022	0.0041	5.564e-08		ENSG00000169228.9	RAB24	0.237348	0.0546225	1.9414e-05	5.51479e-05	Esophagus Muscularis	Increase
	rs11952102	1	rs7725769	5	176741180	A	G		0.4475	0.022	0.0041	5.564e-08		ENSG00000169228.9	RAB24	0.266619	0.0437707	2.51488e-09	6.03725e-05	Muscle Skeletal	Increase
	rs11952102	1	rs7725769	5	176741180	A	G		0.4475	0.022	0.0041	5.564e-08		ENSG00000169228.9	RAB24	0.304095	0.0426953	8.18723e-12	6.19609e-05	Nerve Tibial	Increase
	rs11952102	1	rs7725769	5	176741180	A	G		0.4475	0.022	0.0041	5.564e-08		ENSG00000169228.9	RAB24	0.624916	0.0858164	7.66992e-11	9.71237e-06	Ovary	Increase
	rs11952102	1	rs7725769	5	176741180	A	G		0.4475	0.022	0.0041	5.564e-08		ENSG00000169228.9	RAB24	0.225747	0.0480241	6.98001e-06	2.07928e-05	Pituitary	Increase
	rs11952102	1	rs7725769	5	176741180	A	G		0.4475	0.022	0.0041	5.564e-08		ENSG00000169228.9	RAB24	0.352582	0.0705737	2.22065e-06	1.2026e-05	Prostate	Increase
	rs11952102	1	rs7725769	5	176741180	A	G		0.4475	0.022	0.0041	5.564e-08		ENSG00000169228.9	RAB24	0.166932	0.0364393	6.45889e-06	6.54161e-05	Skin Sun Exposed Lower leg	Increase
	rs11952102	1	rs7725769	5	176741180	A	G		0.4475	0.022	0.0041	5.564e-08		ENSG00000169228.9	RAB24	0.404932	0.0914389	1.56074e-05	1.94853e-05	Stomach	Increase
	rs11952102	1	rs7725769	5	176741180	A	G		0.4475	0.022	0.0041	5.564e-08		ENSG00000169228.9	RAB24	0.257186	0.0363487	8.88452e-12	6.45343e-05	Thyroid	Increase
	rs11952102	0.948245	rs12659737	5	176742506	T	C		0.5403	-0.021	0.0041	2.49e-07		ENSG00000213347.6	MXD3	0.329052	0.0444429	1.19387e-12	4.34406e-05	Adipose Subcutaneous	Decrease
	rs11952102	0.948245	rs12659737	5	176742506	T	C		0.5403	-0.021	0.0041	2.49e-07		ENSG00000213347.6	MXD3	0.396348	0.0561982	1.5721e-11	3.27256e-05	Adipose Visceral Omentum	Decrease
	rs11952102	0.948245	rs12659737	5	176742506	T	C		0.5403	-0.021	0.0041	2.49e-07		ENSG00000213347.6	MXD3	0.332982	0.056923	1.81676e-08	3.40802e-05	Artery Aorta	Decrease
	rs11952102	0.948245	rs12659737	5	176742506	T	C		0.5403	-0.021	0.0041	2.49e-07		ENSG00000213347.6	MXD3	0.359277	0.0767183	7.7971e-06	1.1508e-05	Artery Coronary	Decrease
	rs11952102	0.948245	rs12659737	5	176742506	T	C		0.5403	-0.021	0.0041	2.49e-07		ENSG00000213347.6	MXD3	0.272625	0.0381406	5.97068e-12	5.23707e-05	Artery Tibial	Decrease
	rs11952102	0.948245	rs12659737	5	176742506	T	C		0.5403	-0.021	0.0041	2.49e-07		ENSG00000213347.6	MXD3	0.658267	0.0698703	5.03526e-16	2.93526e-05	Brain Cerebellum	Decrease
	rs11952102	0.948245	rs12659737	5	176742506	T	C		0.5403	-0.021	0.0041	2.49e-07		ENSG00000213347.6	MXD3	0.496894	0.0820063	1.80743e-08	1.79526e-05	Brain Cortex	Decrease
	rs11952102	0.948245	rs12659737	5	176742506	T	C		0.5403	-0.021	0.0041	2.49e-07		ENSG00000213347.6	MXD3	0.474902	0.0792572	2.77744e-08	1.59628e-05	Brain Nucleus accumbens basal ganglia	Decrease
	rs11952102	0.948245	rs12659737	5	176742506	T	C		0.5403	-0.021	0.0041	2.49e-07		ENSG00000213347.6	MXD3	0.32727	0.0645522	9.08058e-07	2.01761e-05	Breast Mammary Tissue	Decrease
	rs11952102	0.948245	rs12659737	5	176742506	T	C		0.5403	-0.021	0.0041	2.49e-07		ENSG00000213347.6	MXD3	0.415229	0.0488988	1.10073e-14	2.49964e-05	Colon Sigmoid	Decrease
	rs11952102	0.948245	rs12659737	5	176742506	T	C		0.5403	-0.021	0.0041	2.49e-07		ENSG00000213347.6	MXD3	0.304857	0.0527068	2.63477e-08	2.92875e-05	Colon Transverse	Decrease
	rs11952102	0.948245	rs12659737	5	176742506	T	C		0.5403	-0.021	0.0041	2.49e-07		ENSG00000213347.6	MXD3	0.324068	0.0428704	2.14349e-12	2.53167e-05	Esophagus Gastroesophageal Junction	Decrease
	rs11952102	0.948245	rs12659737	5	176742506	T	C		0.5403	-0.021	0.0041	2.49e-07		ENSG00000213347.6	MXD3	0.269356	0.0351657	2.78193e-13	5.42245e-05	Esophagus Mucosa	Decrease
	rs11952102	0.948245	rs12659737	5	176742506	T	C		0.5403	-0.021	0.0041	2.49e-07		ENSG00000213347.6	MXD3	0.272582	0.0354075	2.31653e-13	4.53916e-05	Esophagus Muscularis	Decrease
	rs11952102	0.948245	rs12659737	5	176742506	T	C		0.5403	-0.021	0.0041	2.49e-07		ENSG00000213347.6	MXD3	0.313795	0.0608617	5.77668e-07	3.1817e-05	Heart Atrial Appendage	Decrease
	rs11952102	0.948245	rs12659737	5	176742506	T	C		0.5403	-0.021	0.0041	2.49e-07		ENSG00000213347.6	MXD3	0.226352	0.0379862	9.98945e-09	2.58182e-05	Heart Left Ventricle	Decrease
	rs11952102	0.948245	rs12659737	5	176742506	T	C		0.5403	-0.021	0.0041	2.49e-07		ENSG00000213347.6	MXD3	0.275206	0.0452289	3.37225e-09	4.50355e-05	Lung	Decrease
	rs11952102	0.948245	rs12659737	5	176742506	T	C		0.5403	-0.021	0.0041	2.49e-07		ENSG00000213347.6	MXD3	0.209025	0.0408264	4.64823e-07	5.20992e-05	Muscle Skeletal	Decrease
	rs11952102	0.948245	rs12659737	5	176742506	T	C		0.5403	-0.021	0.0041	2.49e-07		ENSG00000213347.6	MXD3	0.377584	0.04368	3.55069e-16	5.8798e-05	Nerve Tibial	Decrease
	rs11952102	0.948245	rs12659737	5	176742506	T	C		0.5403	-0.021	0.0041	2.49e-07		ENSG00000213347.6	MXD3	0.295405	0.0630367	5.417e-06	2.25718e-05	Pancreas	Decrease
	rs11952102	0.948245	rs12659737	5	176742506	T	C		0.5403	-0.021	0.0041	2.49e-07		ENSG00000213347.6	MXD3	0.430419	0.0819925	7.50042e-07	1.08119e-05	Prostate	Decrease
	rs11952102	0.948245	rs12659737	5	176742506	T	C		0.5403	-0.021	0.0041	2.49e-07		ENSG00000213347.6	MXD3	0.298472	0.0455783	2.72875e-10	4.28515e-05	Skin Not Sun Exposed Suprapubic	Decrease
	rs11952102	0.948245	rs12659737	5	176742506	T	C		0.5403	-0.021	0.0041	2.49e-07		ENSG00000213347.6	MXD3	0.236924	0.0352882	7.74875e-11	5.48711e-05	Skin Sun Exposed Lower leg	Decrease
	rs11952102	0.948245	rs12659737	5	176742506	T	C		0.5403	-0.021	0.0041	2.49e-07		ENSG00000213347.6	MXD3	0.356005	0.0648247	1.19935e-07	2.16701e-05	Stomach	Decrease
	rs11952102	0.948245	rs12659737	5	176742506	T	C		0.5403	-0.021	0.0041	2.49e-07		ENSG00000213347.6	MXD3	0.413992	0.0413675	8.85882e-21	6.26507e-05	Thyroid	Decrease
	rs11952102	0.948245	rs12659737	5	176742506	T	C		0.5403	-0.021	0.0041	2.49e-07		ENSG00000213347.6	MXD3	0.1248	0.0239105	3.34328e-07	3.49948e-05	Whole Blood	Decrease
	rs11952102	0.948245	rs12659737	5	176742506	T	C		0.5403	-0.021	0.0041	2.49e-07		ENSG00000169230.5	PRELID1	-0.319999	0.0422388	1.1358e-12	2.93429e-05	Colon Transverse	Increase
	rs11952102	0.948245	rs12659737	5	176742506	T	C		0.5403	-0.021	0.0041	2.49e-07		ENSG00000169230.5	PRELID1	-0.163559	0.0325485	8.80081e-07	4.08626e-05	Esophagus Mucosa	Increase
	rs11952102	0.948245	rs12659737	5	176742506	T	C		0.5403	-0.021	0.0041	2.49e-07		ENSG00000169230.5	PRELID1	-0.403	0.0732128	2.24919e-07	1.19825e-05	Liver	Increase
	rs11952102	0.948245	rs12659737	5	176742506	T	C		0.5403	-0.021	0.0041	2.49e-07		ENSG00000169230.5	PRELID1	-0.121881	0.0265764	6.51844e-06	3.64469e-05	Lung	Increase
	rs11952102	0.948245	rs12659737	5	176742506	T	C		0.5403	-0.021	0.0041	2.49e-07		ENSG00000169230.5	PRELID1	-0.187287	0.0407902	6.62804e-06	4.60231e-05	Skin Not Sun Exposed Suprapubic	Increase
	rs11952102	0.948245	rs12659737	5	176742506	T	C		0.5403	-0.021	0.0041	2.49e-07		ENSG00000169230.5	PRELID1	-0.235132	0.0289911	8.7893e-15	5.56052e-05	Skin Sun Exposed Lower leg	Increase
	rs11952102	0.948245	rs12659737	5	176742506	T	C		0.5403	-0.021	0.0041	2.49e-07		ENSG00000169230.5	PRELID1	-0.221549	0.0453769	2.13972e-06	2.43697e-05	Stomach	Increase
	rs11952102	0.948245	rs12659737	5	176742506	T	C		0.5403	-0.021	0.0041	2.49e-07		ENSG00000169230.5	PRELID1	-0.213208	0.0491517	2.34572e-05	3.48877e-05	Testis	Increase
	rs11952102	0.948245	rs12659737	5	176742506	T	C		0.5403	-0.021	0.0041	2.49e-07		ENSG00000169230.5	PRELID1	-0.127271	0.0279099	7.20187e-06	5.69812e-05	Thyroid	Increase
	rs11952102	0.948245	rs12659737	5	176742506	T	C		0.5403	-0.021	0.0041	2.49e-07		ENSG00000169230.5	PRELID1	-0.162867	0.0293832	6.49014e-08	3.14941e-05	Whole Blood	Increase
	rs11952102	0.948245	rs12659737	5	176742506	T	C		0.5403	-0.021	0.0041	2.49e-07		ENSG00000169228.9	RAB24	-0.702986	0.103154	8.59583e-10	1.31948e-05	Cells EBV-transformed lymphocytes	Increase
	rs11952102	0.948245	rs12659737	5	176742506	T	C		0.5403	-0.021	0.0041	2.49e-07		ENSG00000169228.9	RAB24	-0.187229	0.0412509	1.00778e-05	3.73057e-05	Testis	Increase
6p21.33	rs16898823	1	rs16898823	6	31106606	A	T		0.8995	0.0373	0.0067	2.552e-08		ENSG00000213760.6	ATP6V1G2	-0.512746	0.10993	8.11036e-06	4.52368e-05	Pituitary	Decrease
	rs16898823	1	rs16898823	6	31106606	A	T		0.8995	0.0373	0.0067	2.552e-08		ENSG00000204542.2	C6orf15	-0.325851	0.0668327	1.81089e-06	9.29218e-05	Skin Not Sun Exposed Suprapubic	Decrease
	rs16898823	1	rs16898823	6	31106606	A	T		0.8995	0.0373	0.0067	2.552e-08		ENSG00000204536.9	CCHCR1	0.214127	0.0556198	0.000140705	0.000153592	Skin Sun Exposed Lower leg	Increase
	rs16898823	1	rs16898823	6	31106606	A	T		0.8995	0.0373	0.0067	2.552e-08		ENSG00000204539.3	CDSN	-0.145809	0.0347844	3.51606e-05	0.000159013	Skin Sun Exposed Lower leg	Decrease
	rs16898823	1	rs16898823	6	31106606	A	T		0.8995	0.0373	0.0067	2.552e-08		ENSG00000234745.5	HLA-B	-0.286769	0.0423175	6.45072e-11	8.94688e-05	Whole Blood	Decrease
	rs16898823	1	rs16898823	6	31106606	A	T		0.8995	0.0373	0.0067	2.552e-08		ENSG00000243753.1	HLA-L	-0.365003	0.0731828	1.00773e-06	0.000106873	Adipose Subcutaneous	Decrease
	rs16898823	1	rs16898823	6	31106606	A	T		0.8995	0.0373	0.0067	2.552e-08		ENSG00000243753.1	HLA-L	-0.562595	0.0851421	2.18275e-10	6.52798e-05	Adipose Visceral Omentum	Decrease
	rs16898823	1	rs16898823	6	31106606	A	T		0.8995	0.0373	0.0067	2.552e-08		ENSG00000243753.1	HLA-L	-0.696715	0.128505	3.30171e-07	2.81631e-05	Artery Coronary	Decrease
	rs16898823	1	rs16898823	6	31106606	A	T		0.8995	0.0373	0.0067	2.552e-08		ENSG00000243753.1	HLA-L	-0.341234	0.069339	1.37708e-06	0.000112792	Artery Tibial	Decrease
	rs16898823	1	rs16898823	6	31106606	A	T		0.8995	0.0373	0.0067	2.552e-08		ENSG00000243753.1	HLA-L	-0.662223	0.134841	2.84206e-06	5.86525e-05	Brain Caudate basal ganglia	Decrease
	rs16898823	1	rs16898823	6	31106606	A	T		0.8995	0.0373	0.0067	2.552e-08		ENSG00000243753.1	HLA-L	-0.421607	0.106013	9.1649e-05	0.000114444	Cells Transformed fibroblasts	Decrease
	rs16898823	1	rs16898823	6	31106606	A	T		0.8995	0.0373	0.0067	2.552e-08		ENSG00000243753.1	HLA-L	-0.527703	0.112286	4.72428e-06	5.97892e-05	Colon Transverse	Decrease
	rs16898823	1	rs16898823	6	31106606	A	T		0.8995	0.0373	0.0067	2.552e-08		ENSG00000243753.1	HLA-L	-0.417931	0.0795676	4.29453e-07	6.33475e-05	Esophagus Gastroesophageal Junction	Decrease
	rs16898823	1	rs16898823	6	31106606	A	T		0.8995	0.0373	0.0067	2.552e-08		ENSG00000243753.1	HLA-L	-0.586949	0.0784765	8.87024e-13	0.000112795	Esophagus Mucosa	Decrease
	rs16898823	1	rs16898823	6	31106606	A	T		0.8995	0.0373	0.0067	2.552e-08		ENSG00000243753.1	HLA-L	-0.380778	0.0720862	2.549e-07	9.28591e-05	Esophagus Muscularis	Decrease
	rs16898823	1	rs16898823	6	31106606	A	T		0.8995	0.0373	0.0067	2.552e-08		ENSG00000243753.1	HLA-L	-0.440926	0.0789251	7.05889e-08	6.65087e-05	Heart Atrial Appendage	Decrease
	rs16898823	1	rs16898823	6	31106606	A	T		0.8995	0.0373	0.0067	2.552e-08		ENSG00000243753.1	HLA-L	-0.509496	0.0782327	4.94732e-10	6.51175e-05	Heart Left Ventricle	Decrease
	rs16898823	1	rs16898823	6	31106606	A	T		0.8995	0.0373	0.0067	2.552e-08		ENSG00000243753.1	HLA-L	-0.425421	0.0663167	5.13815e-10	8.93263e-05	Lung	Decrease
	rs16898823	1	rs16898823	6	31106606	A	T		0.8995	0.0373	0.0067	2.552e-08		ENSG00000243753.1	HLA-L	-0.484222	0.0729193	9.59635e-11	0.000128542	Muscle Skeletal	Decrease
	rs16898823	1	rs16898823	6	31106606	A	T		0.8995	0.0373	0.0067	2.552e-08		ENSG00000243753.1	HLA-L	-0.410944	0.074396	7.30848e-08	0.00013662	Nerve Tibial	Decrease
	rs16898823	1	rs16898823	6	31106606	A	T		0.8995	0.0373	0.0067	2.552e-08		ENSG00000243753.1	HLA-L	-0.602174	0.125312	3.20741e-06	5.71251e-05	Pancreas	Decrease
	rs16898823	1	rs16898823	6	31106606	A	T		0.8995	0.0373	0.0067	2.552e-08		ENSG00000243753.1	HLA-L	-0.527342	0.113182	8.28069e-06	4.68329e-05	Pituitary	Decrease
	rs16898823	1	rs16898823	6	31106606	A	T		0.8995	0.0373	0.0067	2.552e-08		ENSG00000243753.1	HLA-L	-0.640496	0.0895291	7.23588e-12	8.57711e-05	Skin Not Sun Exposed Suprapubic	Decrease
	rs16898823	1	rs16898823	6	31106606	A	T		0.8995	0.0373	0.0067	2.552e-08		ENSG00000243753.1	HLA-L	-0.483555	0.0750033	3.82077e-10	0.000124562	Skin Sun Exposed Lower leg	Decrease
	rs16898823	1	rs16898823	6	31106606	A	T		0.8995	0.0373	0.0067	2.552e-08		ENSG00000243753.1	HLA-L	-0.581675	0.13001	2.03424e-05	4.00418e-05	Small Intestine Terminal Ileum	Decrease
	rs16898823	1	rs16898823	6	31106606	A	T		0.8995	0.0373	0.0067	2.552e-08		ENSG00000243753.1	HLA-L	-0.452342	0.105897	3.00024e-05	5.05302e-05	Stomach	Decrease
	rs16898823	1	rs16898823	6	31106606	A	T		0.8995	0.0373	0.0067	2.552e-08		ENSG00000243753.1	HLA-L	-0.529181	0.0832835	1.54432e-09	8.551e-05	Testis	Decrease
	rs16898823	1	rs16898823	6	31106606	A	T		0.8995	0.0373	0.0067	2.552e-08		ENSG00000243753.1	HLA-L	-0.474181	0.064901	2.05917e-12	0.000143322	Thyroid	Decrease
	rs16898823	1	rs16898823	6	31106606	A	T		0.8995	0.0373	0.0067	2.552e-08		ENSG00000243753.1	HLA-L	-0.757649	0.0929373	9.62565e-15	9.11441e-05	Whole Blood	Decrease
	rs16898823	1	rs16898823	6	31106606	A	T		0.8995	0.0373	0.0067	2.552e-08		ENSG00000225851.1	HLA-S	-0.724525	0.0952221	3.1624e-13	0.000114287	Adipose Subcutaneous	Decrease
	rs16898823	1	rs16898823	6	31106606	A	T		0.8995	0.0373	0.0067	2.552e-08		ENSG00000225851.1	HLA-S	-0.884745	0.106453	5.24302e-15	7.30316e-05	Adipose Visceral Omentum	Decrease
	rs16898823	1	rs16898823	6	31106606	A	T		0.8995	0.0373	0.0067	2.552e-08		ENSG00000225851.1	HLA-S	-0.732951	0.134783	2.37814e-07	4.59322e-05	Adrenal Gland	Decrease
	rs16898823	1	rs16898823	6	31106606	A	T		0.8995	0.0373	0.0067	2.552e-08		ENSG00000225851.1	HLA-S	-0.529511	0.113268	5.19087e-06	8.47063e-05	Artery Aorta	Decrease
	rs16898823	1	rs16898823	6	31106606	A	T		0.8995	0.0373	0.0067	2.552e-08		ENSG00000225851.1	HLA-S	-0.486306	0.0894388	1.07313e-07	0.000147964	Artery Tibial	Decrease
	rs16898823	1	rs16898823	6	31106606	A	T		0.8995	0.0373	0.0067	2.552e-08		ENSG00000225851.1	HLA-S	-0.654806	0.120784	1.7023e-07	3.86519e-05	Breast Mammary Tissue	Decrease
	rs16898823	1	rs16898823	6	31106606	A	T		0.8995	0.0373	0.0067	2.552e-08		ENSG00000225851.1	HLA-S	-0.720298	0.0980676	4.53519e-12	6.63795e-05	Colon Transverse	Decrease
	rs16898823	1	rs16898823	6	31106606	A	T		0.8995	0.0373	0.0067	2.552e-08		ENSG00000225851.1	HLA-S	-0.714539	0.0880448	1.08679e-14	9.56282e-05	Lung	Decrease
	rs16898823	1	rs16898823	6	31106606	A	T		0.8995	0.0373	0.0067	2.552e-08		ENSG00000225851.1	HLA-S	-0.505425	0.095657	2.46946e-07	0.000125671	Nerve Tibial	Decrease
	rs16898823	1	rs16898823	6	31106606	A	T		0.8995	0.0373	0.0067	2.552e-08		ENSG00000225851.1	HLA-S	-0.822241	0.135521	1.56108e-08	4.23223e-05	Pituitary	Decrease
	rs16898823	1	rs16898823	6	31106606	A	T		0.8995	0.0373	0.0067	2.552e-08		ENSG00000225851.1	HLA-S	-0.610391	0.0953255	6.30955e-10	9.35437e-05	Skin Not Sun Exposed Suprapubic	Decrease
	rs16898823	1	rs16898823	6	31106606	A	T		0.8995	0.0373	0.0067	2.552e-08		ENSG00000225851.1	HLA-S	-0.781272	0.0819233	2.68302e-19	0.000117797	Skin Sun Exposed Lower leg	Decrease
	rs16898823	1	rs16898823	6	31106606	A	T		0.8995	0.0373	0.0067	2.552e-08		ENSG00000225851.1	HLA-S	-0.636336	0.0840352	3.6663e-13	0.000149246	Thyroid	Decrease
	rs16898823	1	rs16898823	6	31106606	A	T		0.8995	0.0373	0.0067	2.552e-08		ENSG00000225851.1	HLA-S	-0.773893	0.0957819	1.57168e-14	7.5051e-05	Whole Blood	Decrease
	rs16898823	1	rs16898823	6	31106606	A	T		0.8995	0.0373	0.0067	2.552e-08		ENSG00000204520.8	MICA	0.333307	0.0669111	1.03823e-06	0.000109715	Adipose Subcutaneous	Increase
	rs16898823	1	rs16898823	6	31106606	A	T		0.8995	0.0373	0.0067	2.552e-08		ENSG00000204520.8	MICA	0.296718	0.0663281	1.14952e-05	7.20067e-05	Adipose Visceral Omentum	Increase
	rs16898823	1	rs16898823	6	31106606	A	T		0.8995	0.0373	0.0067	2.552e-08		ENSG00000204520.8	MICA	0.426088	0.073625	2.50804e-08	7.50492e-05	Artery Aorta	Increase
	rs16898823	1	rs16898823	6	31106606	A	T		0.8995	0.0373	0.0067	2.552e-08		ENSG00000204520.8	MICA	0.363812	0.0711713	5.49345e-07	0.000102636	Artery Tibial	Increase
	rs16898823	1	rs16898823	6	31106606	A	T		0.8995	0.0373	0.0067	2.552e-08		ENSG00000204520.8	MICA	0.533892	0.116676	1.21499e-05	4.28754e-05	Brain Cortex	Increase
	rs16898823	1	rs16898823	6	31106606	A	T		0.8995	0.0373	0.0067	2.552e-08		ENSG00000204520.8	MICA	0.499283	0.0946722	2.91015e-07	0.000111045	Cells Transformed fibroblasts	Increase
	rs16898823	1	rs16898823	6	31106606	A	T		0.8995	0.0373	0.0067	2.552e-08		ENSG00000204520.8	MICA	0.40339	0.0785498	7.8117e-07	5.37914e-05	Colon Sigmoid	Increase
	rs16898823	1	rs16898823	6	31106606	A	T		0.8995	0.0373	0.0067	2.552e-08		ENSG00000204520.8	MICA	0.474245	0.0833952	4.32646e-08	6.08553e-05	Colon Transverse	Increase
	rs16898823	1	rs16898823	6	31106606	A	T		0.8995	0.0373	0.0067	2.552e-08		ENSG00000204520.8	MICA	0.395866	0.0753908	4.32838e-07	5.81463e-05	Esophagus Gastroesophageal Junction	Increase
	rs16898823	1	rs16898823	6	31106606	A	T		0.8995	0.0373	0.0067	2.552e-08		ENSG00000204520.8	MICA	0.317788	0.0594908	1.85886e-07	0.000110036	Esophagus Mucosa	Increase
	rs16898823	1	rs16898823	6	31106606	A	T		0.8995	0.0373	0.0067	2.552e-08		ENSG00000204520.8	MICA	0.336975	0.0668617	8.3224e-07	0.000100472	Esophagus Muscularis	Increase
	rs16898823	1	rs16898823	6	31106606	A	T		0.8995	0.0373	0.0067	2.552e-08		ENSG00000204520.8	MICA	0.346095	0.0799559	2.31322e-05	6.50503e-05	Heart Atrial Appendage	Increase
	rs16898823	1	rs16898823	6	31106606	A	T		0.8995	0.0373	0.0067	2.552e-08		ENSG00000204520.8	MICA	0.340836	0.0777773	1.81916e-05	6.16085e-05	Heart Left Ventricle	Increase
	rs16898823	1	rs16898823	6	31106606	A	T		0.8995	0.0373	0.0067	2.552e-08		ENSG00000204520.8	MICA	0.350588	0.0586253	6.02581e-09	0.000105116	Lung	Increase
	rs16898823	1	rs16898823	6	31106606	A	T		0.8995	0.0373	0.0067	2.552e-08		ENSG00000204520.8	MICA	0.396691	0.0661426	4.29534e-09	0.000112623	Muscle Skeletal	Increase
	rs16898823	1	rs16898823	6	31106606	A	T		0.8995	0.0373	0.0067	2.552e-08		ENSG00000204520.8	MICA	0.495111	0.0743844	1.37576e-10	0.000117718	Nerve Tibial	Increase
	rs16898823	1	rs16898823	6	31106606	A	T		0.8995	0.0373	0.0067	2.552e-08		ENSG00000204520.8	MICA	0.616809	0.112239	1.29246e-07	5.84222e-05	Pancreas	Increase
	rs16898823	1	rs16898823	6	31106606	A	T		0.8995	0.0373	0.0067	2.552e-08		ENSG00000204520.8	MICA	0.484852	0.0963051	1.70524e-06	4.0381e-05	Pituitary	Increase
	rs16898823	1	rs16898823	6	31106606	A	T		0.8995	0.0373	0.0067	2.552e-08		ENSG00000204520.8	MICA	0.244359	0.0542338	9.69098e-06	7.88051e-05	Skin Not Sun Exposed Suprapubic	Increase
	rs16898823	1	rs16898823	6	31106606	A	T		0.8995	0.0373	0.0067	2.552e-08		ENSG00000204520.8	MICA	0.363977	0.0626312	1.40346e-08	0.000138934	Skin Sun Exposed Lower leg	Increase
	rs16898823	1	rs16898823	6	31106606	A	T		0.8995	0.0373	0.0067	2.552e-08		ENSG00000204520.8	MICA	0.681579	0.111492	1.89642e-08	2.7658e-05	Small Intestine Terminal Ileum	Increase
	rs16898823	1	rs16898823	6	31106606	A	T		0.8995	0.0373	0.0067	2.552e-08		ENSG00000204520.8	MICA	0.389568	0.0869754	1.2991e-05	7.87734e-05	Testis	Increase
	rs16898823	1	rs16898823	6	31106606	A	T		0.8995	0.0373	0.0067	2.552e-08		ENSG00000204520.8	MICA	0.325651	0.0658325	1.2018e-06	0.000157804	Thyroid	Increase
	rs16898823	1	rs16898823	6	31106606	A	T		0.8995	0.0373	0.0067	2.552e-08		ENSG00000204516.5	MICB	0.305357	0.0746052	5.68192e-05	6.25265e-05	Adipose Visceral Omentum	Increase
	rs16898823	1	rs16898823	6	31106606	A	T		0.8995	0.0373	0.0067	2.552e-08		ENSG00000204540.6	PSORS1C1	-0.51446	0.0816749	9.96911e-10	9.56981e-05	Adipose Subcutaneous	Decrease
	rs16898823	1	rs16898823	6	31106606	A	T		0.8995	0.0373	0.0067	2.552e-08		ENSG00000204540.6	PSORS1C1	-0.431471	0.0843783	6.12523e-07	6.66128e-05	Adipose Visceral Omentum	Decrease
	rs16898823	1	rs16898823	6	31106606	A	T		0.8995	0.0373	0.0067	2.552e-08		ENSG00000204540.6	PSORS1C1	-0.710931	0.127899	1.3579e-07	5.01828e-05	Adrenal Gland	Decrease
	rs16898823	1	rs16898823	6	31106606	A	T		0.8995	0.0373	0.0067	2.552e-08		ENSG00000204540.6	PSORS1C1	-0.473082	0.114352	5.0475e-05	9.52406e-05	Artery Aorta	Decrease
	rs16898823	1	rs16898823	6	31106606	A	T		0.8995	0.0373	0.0067	2.552e-08		ENSG00000204540.6	PSORS1C1	-0.693898	0.145062	5.15422e-06	2.84018e-05	Artery Coronary	Decrease
	rs16898823	1	rs16898823	6	31106606	A	T		0.8995	0.0373	0.0067	2.552e-08		ENSG00000204540.6	PSORS1C1	-0.558873	0.0890343	1.11809e-09	0.000130076	Artery Tibial	Decrease
	rs16898823	1	rs16898823	6	31106606	A	T		0.8995	0.0373	0.0067	2.552e-08		ENSG00000204540.6	PSORS1C1	-0.401328	0.0921182	2.11381e-05	4.47245e-05	Breast Mammary Tissue	Decrease
	rs16898823	1	rs16898823	6	31106606	A	T		0.8995	0.0373	0.0067	2.552e-08		ENSG00000204540.6	PSORS1C1	-0.372744	0.0847232	1.61178e-05	0.00012649	Cells Transformed fibroblasts	Decrease
	rs16898823	1	rs16898823	6	31106606	A	T		0.8995	0.0373	0.0067	2.552e-08		ENSG00000204540.6	PSORS1C1	-0.603257	0.106713	6.7327e-08	4.94529e-05	Colon Sigmoid	Decrease
	rs16898823	1	rs16898823	6	31106606	A	T		0.8995	0.0373	0.0067	2.552e-08		ENSG00000204540.6	PSORS1C1	-0.523959	0.0989419	2.99489e-07	6.09933e-05	Colon Transverse	Decrease
	rs16898823	1	rs16898823	6	31106606	A	T		0.8995	0.0373	0.0067	2.552e-08		ENSG00000204540.6	PSORS1C1	-0.713095	0.107429	3.80107e-10	6.21932e-05	Esophagus Gastroesophageal Junction	Decrease
	rs16898823	1	rs16898823	6	31106606	A	T		0.8995	0.0373	0.0067	2.552e-08		ENSG00000204540.6	PSORS1C1	-0.52091	0.0958616	1.16625e-07	0.000115382	Esophagus Mucosa	Decrease
	rs16898823	1	rs16898823	6	31106606	A	T		0.8995	0.0373	0.0067	2.552e-08		ENSG00000204540.6	PSORS1C1	-0.618453	0.0817386	5.42238e-13	0.000120609	Esophagus Muscularis	Decrease
	rs16898823	1	rs16898823	6	31106606	A	T		0.8995	0.0373	0.0067	2.552e-08		ENSG00000204540.6	PSORS1C1	-0.458312	0.104195	1.72438e-05	6.97447e-05	Heart Atrial Appendage	Decrease
	rs16898823	1	rs16898823	6	31106606	A	T		0.8995	0.0373	0.0067	2.552e-08		ENSG00000204540.6	PSORS1C1	-0.47011	0.111529	3.64515e-05	6.26273e-05	Heart Left Ventricle	Decrease
	rs16898823	1	rs16898823	6	31106606	A	T		0.8995	0.0373	0.0067	2.552e-08		ENSG00000204540.6	PSORS1C1	-0.632389	0.0846186	7.72889e-13	0.000102536	Lung	Decrease
	rs16898823	1	rs16898823	6	31106606	A	T		0.8995	0.0373	0.0067	2.552e-08		ENSG00000204540.6	PSORS1C1	-0.55827	0.0972628	2.35878e-08	0.000143004	Nerve Tibial	Decrease
	rs16898823	1	rs16898823	6	31106606	A	T		0.8995	0.0373	0.0067	2.552e-08		ENSG00000204540.6	PSORS1C1	-0.743696	0.121511	1.46809e-08	3.20082e-05	Prostate	Decrease
	rs16898823	1	rs16898823	6	31106606	A	T		0.8995	0.0373	0.0067	2.552e-08		ENSG00000204540.6	PSORS1C1	-0.466722	0.0812926	2.41923e-08	8.98766e-05	Skin Not Sun Exposed Suprapubic	Decrease
	rs16898823	1	rs16898823	6	31106606	A	T		0.8995	0.0373	0.0067	2.552e-08		ENSG00000204540.6	PSORS1C1	-0.45492	0.0664151	3.38085e-11	0.000134875	Skin Sun Exposed Lower leg	Decrease
	rs16898823	1	rs16898823	6	31106606	A	T		0.8995	0.0373	0.0067	2.552e-08		ENSG00000204540.6	PSORS1C1	-0.723313	0.0876337	3.66193e-15	0.000150893	Thyroid	Decrease
	rs16898823	1	rs16898823	6	31106606	A	T		0.8995	0.0373	0.0067	2.552e-08		ENSG00000204538.3	PSORS1C2	-0.578833	0.0943191	2.50065e-09	0.000132005	Adipose Subcutaneous	Decrease
	rs16898823	1	rs16898823	6	31106606	A	T		0.8995	0.0373	0.0067	2.552e-08		ENSG00000204538.3	PSORS1C2	-0.578001	0.099603	1.88128e-08	7.05384e-05	Adipose Visceral Omentum	Decrease
	rs16898823	1	rs16898823	6	31106606	A	T		0.8995	0.0373	0.0067	2.552e-08		ENSG00000204538.3	PSORS1C2	-0.678871	0.129089	5.39404e-07	5.17032e-05	Adrenal Gland	Decrease
	rs16898823	1	rs16898823	6	31106606	A	T		0.8995	0.0373	0.0067	2.552e-08		ENSG00000204538.3	PSORS1C2	-0.692531	0.110085	1.742e-09	9.01421e-05	Artery Aorta	Decrease
	rs16898823	1	rs16898823	6	31106606	A	T		0.8995	0.0373	0.0067	2.552e-08		ENSG00000204538.3	PSORS1C2	-0.7782	0.15846	3.02356e-06	3.1575e-05	Artery Coronary	Decrease
	rs16898823	1	rs16898823	6	31106606	A	T		0.8995	0.0373	0.0067	2.552e-08		ENSG00000204538.3	PSORS1C2	-0.607706	0.0988501	2.33101e-09	0.000117369	Artery Tibial	Decrease
	rs16898823	1	rs16898823	6	31106606	A	T		0.8995	0.0373	0.0067	2.552e-08		ENSG00000204538.3	PSORS1C2	-0.53016	0.119872	1.60251e-05	4.3918e-05	Breast Mammary Tissue	Decrease
	rs16898823	1	rs16898823	6	31106606	A	T		0.8995	0.0373	0.0067	2.552e-08		ENSG00000204538.3	PSORS1C2	-0.448579	0.0947189	3.67204e-06	0.000121769	Cells Transformed fibroblasts	Decrease
	rs16898823	1	rs16898823	6	31106606	A	T		0.8995	0.0373	0.0067	2.552e-08		ENSG00000204538.3	PSORS1C2	-0.726326	0.123823	2.3561e-08	5.13815e-05	Colon Sigmoid	Decrease
	rs16898823	1	rs16898823	6	31106606	A	T		0.8995	0.0373	0.0067	2.552e-08		ENSG00000204538.3	PSORS1C2	-0.612471	0.101059	6.24331e-09	7.24085e-05	Colon Transverse	Decrease
	rs16898823	1	rs16898823	6	31106606	A	T		0.8995	0.0373	0.0067	2.552e-08		ENSG00000204538.3	PSORS1C2	-0.735527	0.110112	3.02586e-10	5.49937e-05	Esophagus Gastroesophageal Junction	Decrease
	rs16898823	1	rs16898823	6	31106606	A	T		0.8995	0.0373	0.0067	2.552e-08		ENSG00000204538.3	PSORS1C2	-0.804864	0.096191	2.73191e-15	0.000112038	Esophagus Muscularis	Decrease
	rs16898823	1	rs16898823	6	31106606	A	T		0.8995	0.0373	0.0067	2.552e-08		ENSG00000204538.3	PSORS1C2	-0.606184	0.109977	1.02515e-07	7.38577e-05	Heart Atrial Appendage	Decrease
	rs16898823	1	rs16898823	6	31106606	A	T		0.8995	0.0373	0.0067	2.552e-08		ENSG00000204538.3	PSORS1C2	-0.740325	0.0924659	2.27943e-14	9.30285e-05	Lung	Decrease
	rs16898823	1	rs16898823	6	31106606	A	T		0.8995	0.0373	0.0067	2.552e-08		ENSG00000204538.3	PSORS1C2	-0.537638	0.0998561	1.49136e-07	0.000146186	Nerve Tibial	Decrease
	rs16898823	1	rs16898823	6	31106606	A	T		0.8995	0.0373	0.0067	2.552e-08		ENSG00000204538.3	PSORS1C2	-0.690282	0.152101	1.4556e-05	3.27075e-05	Prostate	Decrease
	rs16898823	1	rs16898823	6	31106606	A	T		0.8995	0.0373	0.0067	2.552e-08		ENSG00000204538.3	PSORS1C2	-0.88791	0.0895826	1.86334e-20	0.000137467	Thyroid	Decrease
	rs16898823	1	rs16898823	6	31106606	A	T		0.8995	0.0373	0.0067	2.552e-08		ENSG00000204366.3	ZBTB12	-0.382945	0.07873	1.85436e-06	6.62831e-05	Whole Blood	Decrease
	rs16898823	1	rs16898823	6	31106606	A	T		0.8995	0.0373	0.0067	2.552e-08		ENSG00000272221.1		0.517269	0.0929656	5.59961e-08	0.000103389	Adipose Subcutaneous	Increase
	rs16898823	1	rs16898823	6	31106606	A	T		0.8995	0.0373	0.0067	2.552e-08		ENSG00000272221.1		0.610474	0.10323	1.0442e-08	7.26992e-05	Adipose Visceral Omentum	Increase
	rs16898823	1	rs16898823	6	31106606	A	T		0.8995	0.0373	0.0067	2.552e-08		ENSG00000272221.1		0.628865	0.114752	1.18374e-07	8.16754e-05	Artery Aorta	Increase
	rs16898823	1	rs16898823	6	31106606	A	T		0.8995	0.0373	0.0067	2.552e-08		ENSG00000272221.1		0.566565	0.0921076	2.28719e-09	0.000111786	Artery Tibial	Increase
	rs16898823	1	rs16898823	6	31106606	A	T		0.8995	0.0373	0.0067	2.552e-08		ENSG00000272221.1		0.655522	0.121215	1.8168e-07	3.64729e-05	Breast Mammary Tissue	Increase
	rs16898823	1	rs16898823	6	31106606	A	T		0.8995	0.0373	0.0067	2.552e-08		ENSG00000272221.1		0.509993	0.0936744	1.24943e-07	0.000106208	Cells Transformed fibroblasts	Increase
	rs16898823	1	rs16898823	6	31106606	A	T		0.8995	0.0373	0.0067	2.552e-08		ENSG00000272221.1		0.520496	0.111879	6.67494e-06	5.01983e-05	Colon Sigmoid	Increase
	rs16898823	1	rs16898823	6	31106606	A	T		0.8995	0.0373	0.0067	2.552e-08		ENSG00000272221.1		0.568568	0.101062	5.88102e-08	6.71666e-05	Colon Transverse	Increase
	rs16898823	1	rs16898823	6	31106606	A	T		0.8995	0.0373	0.0067	2.552e-08		ENSG00000272221.1		0.725529	0.114681	2.01102e-09	5.96701e-05	Esophagus Gastroesophageal Junction	Increase
	rs16898823	1	rs16898823	6	31106606	A	T		0.8995	0.0373	0.0067	2.552e-08		ENSG00000272221.1		0.434892	0.0853627	6.29419e-07	0.00010278	Esophagus Mucosa	Increase
	rs16898823	1	rs16898823	6	31106606	A	T		0.8995	0.0373	0.0067	2.552e-08		ENSG00000272221.1		0.573521	0.0972383	1.04667e-08	0.000105208	Esophagus Muscularis	Increase
	rs16898823	1	rs16898823	6	31106606	A	T		0.8995	0.0373	0.0067	2.552e-08		ENSG00000272221.1		0.499222	0.116313	2.6921e-05	7.49859e-05	Heart Atrial Appendage	Increase
	rs16898823	1	rs16898823	6	31106606	A	T		0.8995	0.0373	0.0067	2.552e-08		ENSG00000272221.1		0.575157	0.111571	5.63845e-07	5.75943e-05	Heart Left Ventricle	Increase
	rs16898823	1	rs16898823	6	31106606	A	T		0.8995	0.0373	0.0067	2.552e-08		ENSG00000272221.1		0.616429	0.0916562	8.2081e-11	7.45164e-05	Lung	Increase
	rs16898823	1	rs16898823	6	31106606	A	T		0.8995	0.0373	0.0067	2.552e-08		ENSG00000272221.1		0.510188	0.0765469	8.25227e-11	0.000102886	Muscle Skeletal	Increase
	rs16898823	1	rs16898823	6	31106606	A	T		0.8995	0.0373	0.0067	2.552e-08		ENSG00000272501.1		0.227285	0.0557021	5.37314e-05	0.00013274	Muscle Skeletal	Increase
	rs16898823	1	rs16898823	6	31106606	A	T		0.8995	0.0373	0.0067	2.552e-08		ENSG00000272221.1		0.642381	0.0904721	9.38751e-12	0.000146914	Nerve Tibial	Increase
	rs16898823	1	rs16898823	6	31106606	A	T		0.8995	0.0373	0.0067	2.552e-08		ENSG00000272501.1		0.337197	0.0758615	1.24742e-05	0.000132702	Nerve Tibial	Increase
	rs16898823	1	rs16898823	6	31106606	A	T		0.8995	0.0373	0.0067	2.552e-08		ENSG00000272221.1		0.615756	0.135708	1.02888e-05	5.99809e-05	Pancreas	Increase
	rs16898823	1	rs16898823	6	31106606	A	T		0.8995	0.0373	0.0067	2.552e-08		ENSG00000272221.1		0.628619	0.105184	2.40265e-08	4.48683e-05	Pituitary	Increase
	rs16898823	1	rs16898823	6	31106606	A	T		0.8995	0.0373	0.0067	2.552e-08		ENSG00000272221.1		0.547874	0.0933908	1.24099e-08	8.39724e-05	Skin Not Sun Exposed Suprapubic	Increase
	rs16898823	1	rs16898823	6	31106606	A	T		0.8995	0.0373	0.0067	2.552e-08		ENSG00000272501.1		0.405516	0.0809139	9.52324e-07	9.11249e-05	Skin Not Sun Exposed Suprapubic	Increase
	rs16898823	1	rs16898823	6	31106606	A	T		0.8995	0.0373	0.0067	2.552e-08		ENSG00000272221.1		0.582066	0.0860632	5.74164e-11	0.000122298	Skin Sun Exposed Lower leg	Increase
	rs16898823	1	rs16898823	6	31106606	A	T		0.8995	0.0373	0.0067	2.552e-08		ENSG00000199332.1		0.682879	0.148302	1.21786e-05	3.37826e-05	Small Intestine Terminal Ileum	Increase
	rs16898823	1	rs16898823	6	31106606	A	T		0.8995	0.0373	0.0067	2.552e-08		ENSG00000272221.1		0.577791	0.129204	1.29821e-05	4.08364e-05	Stomach	Increase
	rs16898823	1	rs16898823	6	31106606	A	T		0.8995	0.0373	0.0067	2.552e-08		ENSG00000272221.1		0.559891	0.100458	8.57063e-08	7.38102e-05	Testis	Increase
	rs16898823	1	rs16898823	6	31106606	A	T		0.8995	0.0373	0.0067	2.552e-08		ENSG00000272221.1		0.42234	0.0806126	2.87288e-07	0.00012009	Thyroid	Increase
	rs16898823	1	rs16898823	6	31106606	A	T		0.8995	0.0373	0.0067	2.552e-08		ENSG00000272221.1		0.46076	0.0733471	1.16436e-09	7.5479e-05	Whole Blood	Increase
20q13.12	rs6031598	0.855746	rs1028584	20	43050981	A	C		0.6602	0.0216	0.0042	2.601e-07		ENSG00000101076.12	HNF4A	-0.566599	0.0730321	3.9967e-12	1.68236e-05	Brain Cortex	Decrease
	rs6031598	0.855746	rs6031593	20	43051213	T	C		0.66	0.0216	0.0042	2.651e-07		ENSG00000101076.12	HNF4A	-0.565516	0.0735397	5.68185e-12	1.68236e-05	Brain Cortex	Decrease
	rs6031598	0.961103	rs2273618	20	43052570	T	C		0.6129	0.0223	0.0041	5.143e-08		ENSG00000101076.12	HNF4A	-0.567632	0.0747874	9.49458e-12	1.68236e-05	Brain Cortex	Decrease
	rs6031598	0.840467	rs6031595	20	43054660	A	T		0.3342	-0.0218	0.0042	2.395e-07		ENSG00000101076.12	HNF4A	0.512562	0.0755016	5.36238e-10	1.68236e-05	Brain Cortex	Decrease
	rs6031598	0.840467	rs6031596	20	43054871	A	G		0.6658	0.0218	0.0042	2.395e-07		ENSG00000101076.12	HNF4A	-0.512562	0.0755016	5.36238e-10	1.68236e-05	Brain Cortex	Decrease
	rs6031598	1	rs6031598	20	43056149	T	G		0.3775	-0.0228	0.0041	2.901e-08		ENSG00000101076.12	HNF4A	0.561988	0.0741627	1.01055e-11	1.68236e-05	Brain Cortex	Decrease
	rs6031598	0.839775	rs6031601	20	43057820	A	C		0.3604	-0.0227	0.0043	1.526e-07		ENSG00000101076.12	HNF4A	0.547665	0.0762065	7.37575e-11	1.68236e-05	Brain Cortex	Decrease
	rs6031598	0.921837	rs3746575	20	43058096	C	G		0.6099	0.0231	0.0044	1.493e-07		ENSG00000101076.12	HNF4A	-0.54858	0.0746283	3.21485e-11	1.68236e-05	Brain Cortex	Decrease
22q13.31	rs2281293	0.951595	rs738409	22	44324727	C	G		0.5455	0.0234	0.0041	8.148e-09		ENSG00000100344.6	PNPLA3	0.211127	0.0367566	2.02333e-08	3.48857e-05	Skin Sun Exposed Lower leg	Increase
	rs2281293	0.951595	rs738409	22	44324727	C	G		0.5455	0.0234	0.0041	8.148e-09		ENSG00000100347.10	SAMM50	-0.188769	0.0377717	9.60195e-07	2.53813e-05	Adipose Subcutaneous	Decrease
	rs2281293	0.951595	rs738408	22	44324730	T	C		0.4545	-0.0234	0.0041	8.11e-09		ENSG00000100344.6	PNPLA3	-0.211127	0.0367566	2.02333e-08	3.48857e-05	Skin Sun Exposed Lower leg	Increase
	rs2281293	0.951595	rs738408	22	44324730	T	C		0.4545	-0.0234	0.0041	8.11e-09		ENSG00000100347.10	SAMM50	0.188769	0.0377717	9.60195e-07	2.53813e-05	Adipose Subcutaneous	Decrease
	rs2281293	0.951595	rs3747207	22	44324855	A	G		0.451	-0.0236	0.0041	7.261e-09		ENSG00000100344.6	PNPLA3	-0.206827	0.0371699	5.26828e-08	3.48857e-05	Skin Sun Exposed Lower leg	Increase
	rs2281293	0.951595	rs3747207	22	44324855	A	G		0.451	-0.0236	0.0041	7.261e-09		ENSG00000100347.10	SAMM50	0.184121	0.0380436	2.03108e-06	2.53813e-05	Adipose Subcutaneous	Decrease
	rs2281293	0.983563	rs12485100	22	44325516	T	G		0.4493	-0.0234	0.0041	7.215e-09		ENSG00000100344.6	PNPLA3	-0.200569	0.0445036	9.00928e-06	3.48857e-05	Skin Sun Exposed Lower leg	Increase
	rs2281293	0.983563	rs12485100	22	44325516	T	G		0.4493	-0.0234	0.0041	7.215e-09		ENSG00000100347.10	SAMM50	0.228382	0.0446268	5.36551e-07	2.53813e-05	Adipose Subcutaneous	Decrease
	rs2281293	0.983563	rs12484801	22	44325565	T	C		0.4493	-0.0234	0.004	7.258e-09		ENSG00000100344.6	PNPLA3	-0.23847	0.0414132	1.87225e-08	3.48857e-05	Skin Sun Exposed Lower leg	Increase
	rs2281293	0.983563	rs12484801	22	44325565	T	C		0.4493	-0.0234	0.004	7.258e-09		ENSG00000100347.10	SAMM50	0.215375	0.0428149	8.19971e-07	2.53813e-05	Adipose Subcutaneous	Decrease
	rs2281293	0.983563	rs12484809	22	44325631	T	C		0.4504	-0.0235	0.0041	7.31e-09		ENSG00000100344.6	PNPLA3	-0.228111	0.0395325	1.75544e-08	3.48857e-05	Skin Sun Exposed Lower leg	Increase
	rs2281293	0.983563	rs12484809	22	44325631	T	C		0.4504	-0.0235	0.0041	7.31e-09		ENSG00000100347.10	SAMM50	0.214923	0.0411497	3.18982e-07	2.53813e-05	Adipose Subcutaneous	Decrease
	rs2281293	0.983563	rs12483959	22	44325996	A	G		0.4496	-0.0234	0.004	7.533e-09		ENSG00000100344.6	PNPLA3	-0.225124	0.0395354	2.64301e-08	3.48857e-05	Skin Sun Exposed Lower leg	Increase
	rs2281293	0.983563	rs12483959	22	44325996	A	G		0.4496	-0.0234	0.004	7.533e-09		ENSG00000100347.10	SAMM50	0.215067	0.0410626	2.96627e-07	2.53813e-05	Adipose Subcutaneous	Decrease
	rs2281293	0.983563	rs9625962	22	44326272	T	C		0.5503	0.0234	0.004	7.59e-09		ENSG00000100344.6	PNPLA3	0.225124	0.0395354	2.64301e-08	3.48857e-05	Skin Sun Exposed Lower leg	Increase
	rs2281293	0.983563	rs9625962	22	44326272	T	C		0.5503	0.0234	0.004	7.59e-09		ENSG00000100347.10	SAMM50	-0.215067	0.0410626	2.96627e-07	2.53813e-05	Adipose Subcutaneous	Decrease
	rs2281293	0.983563	rs11090617	22	44326700	T	C		0.4497	-0.0233	0.004	7.762e-09		ENSG00000100344.6	PNPLA3	-0.221815	0.039611	4.36936e-08	3.48857e-05	Skin Sun Exposed Lower leg	Increase
	rs2281293	0.983563	rs11090617	22	44326700	T	C		0.4497	-0.0233	0.004	7.762e-09		ENSG00000100347.10	SAMM50	0.214295	0.0411236	3.38504e-07	2.53813e-05	Adipose Subcutaneous	Decrease
	rs2281293	0.983563	rs16991158	22	44327179	A	G		0.4518	-0.023	0.004	8.899e-09		ENSG00000100344.6	PNPLA3	-0.225124	0.0395354	2.64301e-08	3.48857e-05	Skin Sun Exposed Lower leg	Increase
	rs2281293	0.983563	rs16991158	22	44327179	A	G		0.4518	-0.023	0.004	8.899e-09		ENSG00000100347.10	SAMM50	0.215067	0.0410626	2.96627e-07	2.53813e-05	Adipose Subcutaneous	Decrease
	rs2281293	0.983563	rs36055245	22	44327192	A	G		0.5482	0.023	0.004	9.322e-09		ENSG00000100344.6	PNPLA3	0.225124	0.0395354	2.64301e-08	3.48857e-05	Skin Sun Exposed Lower leg	Increase
	rs2281293	0.983563	rs36055245	22	44327192	A	G		0.5482	0.023	0.004	9.322e-09		ENSG00000100347.10	SAMM50	-0.215067	0.0410626	2.96627e-07	2.53813e-05	Adipose Subcutaneous	Decrease
	rs2281293	1	rs12484700	22	44327273	A	G		0.5481	0.023	0.004	8.928e-09		ENSG00000100344.6	PNPLA3	0.213801	0.0396691	1.3069e-07	3.48857e-05	Skin Sun Exposed Lower leg	Increase
	rs2281293	1	rs12484700	22	44327273	A	G		0.5481	0.023	0.004	8.928e-09		ENSG00000100347.10	SAMM50	-0.218084	0.0410973	2.09926e-07	2.53813e-05	Adipose Subcutaneous	Decrease
	rs2281293	0.855903	rs1883350	22	44328043	T	C		0.4957	0.0205	0.004	2.563e-07		ENSG00000100347.10	SAMM50	0.142308	0.033252	2.47996e-05	2.53813e-05	Adipose Subcutaneous	Increase
	rs2281293	0.855903	rs1883350	22	44328043	T	C		0.4957	0.0205	0.004	2.563e-07		ENSG00000100347.10	SAMM50	0.176312	0.0354766	1.09231e-06	2.69274e-05	Artery Tibial	Increase
	rs2281293	0.855903	rs1883350	22	44328043	T	C		0.4957	0.0205	0.004	2.563e-07		ENSG00000100347.10	SAMM50	0.140662	0.0262177	1.56688e-07	2.03358e-05	Lung	Increase
	rs2281293	0.855903	rs1883350	22	44328043	T	C		0.4957	0.0205	0.004	2.563e-07		ENSG00000100347.10	SAMM50	0.146713	0.02835	4.3245e-07	2.05106e-05	Skin Not Sun Exposed Suprapubic	Increase
	rs2281293	0.855903	rs1883350	22	44328043	T	C		0.4957	0.0205	0.004	2.563e-07		ENSG00000100347.10	SAMM50	0.133584	0.027284	1.50106e-06	2.93767e-05	Skin Sun Exposed Lower leg	Increase
	rs2281293	0.855903	rs1883350	22	44328043	T	C		0.4957	0.0205	0.004	2.563e-07		ENSG00000100347.10	SAMM50	0.170506	0.0273116	1.45212e-09	1.97032e-05	Whole Blood	Increase
	rs2281293	1	rs4823173	22	44328730	A	G		0.4518	-0.023	0.004	9.563e-09		ENSG00000100344.6	PNPLA3	-0.217514	0.03964	7.88912e-08	3.48857e-05	Skin Sun Exposed Lower leg	Increase
	rs2281293	1	rs4823173	22	44328730	A	G		0.4518	-0.023	0.004	9.563e-09		ENSG00000100347.10	SAMM50	0.218084	0.0410973	2.09926e-07	2.53813e-05	Adipose Subcutaneous	Decrease
	rs2281293	0.983563	rs2076211	22	44329078	T	C		0.4495	-0.0232	0.004	8.562e-09		ENSG00000100344.6	PNPLA3	-0.225124	0.0395354	2.64301e-08	3.48857e-05	Skin Sun Exposed Lower leg	Increase
	rs2281293	0.983563	rs2076211	22	44329078	T	C		0.4495	-0.0232	0.004	8.562e-09		ENSG00000100347.10	SAMM50	0.215067	0.0410626	2.96627e-07	2.53813e-05	Adipose Subcutaneous	Decrease
	rs2281293	1	rs2294433	22	44329275	A	G		0.4517	-0.023	0.004	9.296e-09		ENSG00000100344.6	PNPLA3	-0.21817	0.0397241	7.6906e-08	3.48857e-05	Skin Sun Exposed Lower leg	Increase
	rs2281293	1	rs2294433	22	44329275	A	G		0.4517	-0.023	0.004	9.296e-09		ENSG00000100347.10	SAMM50	0.212355	0.0412754	4.69394e-07	2.53813e-05	Adipose Subcutaneous	Decrease
	rs2281293	1	rs1977080	22	44330031	T	C		0.4516	-0.023	0.004	9.674e-09		ENSG00000100344.6	PNPLA3	-0.216052	0.0397871	1.0604e-07	3.48857e-05	Skin Sun Exposed Lower leg	Increase
	rs2281293	1	rs1977080	22	44330031	T	C		0.4516	-0.023	0.004	9.674e-09		ENSG00000100347.10	SAMM50	0.214949	0.0412409	3.36755e-07	2.53813e-05	Adipose Subcutaneous	Decrease
	rs2281293	1	rs1977081	22	44330128	T	C		0.5444	0.0225	0.004	2.24e-08		ENSG00000100344.6	PNPLA3	0.213531	0.039748	1.42945e-07	3.48857e-05	Skin Sun Exposed Lower leg	Increase
	rs2281293	1	rs1977081	22	44330128	T	C		0.5444	0.0225	0.004	2.24e-08		ENSG00000100347.10	SAMM50	-0.213231	0.0417557	5.6605e-07	2.53813e-05	Adipose Subcutaneous	Decrease
	rs2281293	1	rs1997693	22	44331513	C	G		0.5493	0.0228	0.004	1.185e-08		ENSG00000100344.6	PNPLA3	0.222578	0.0388701	2.22615e-08	3.48857e-05	Skin Sun Exposed Lower leg	Increase
	rs2281293	1	rs1997693	22	44331513	C	G		0.5493	0.0228	0.004	1.185e-08		ENSG00000100347.10	SAMM50	-0.217293	0.040473	1.53169e-07	2.53813e-05	Adipose Subcutaneous	Decrease
	rs2281293	1	rs13056638	22	44331778	C	G		0.5492	0.0229	0.004	1.081e-08		ENSG00000100344.6	PNPLA3	0.222578	0.0388701	2.22615e-08	3.48857e-05	Skin Sun Exposed Lower leg	Increase
	rs2281293	1	rs13056638	22	44331778	C	G		0.5492	0.0229	0.004	1.081e-08		ENSG00000100347.10	SAMM50	-0.214988	0.0404867	2.06207e-07	2.53813e-05	Adipose Subcutaneous	Decrease
	rs2281293	1	rs1883348	22	44331815	C	G		0.5491	0.0229	0.004	1.12e-08		ENSG00000100344.6	PNPLA3	0.222578	0.0388701	2.22615e-08	3.48857e-05	Skin Sun Exposed Lower leg	Increase
	rs2281293	1	rs1883348	22	44331815	C	G		0.5491	0.0229	0.004	1.12e-08		ENSG00000100347.10	SAMM50	-0.217293	0.040473	1.53169e-07	2.53813e-05	Adipose Subcutaneous	Decrease
	rs2281293	1	rs1883349	22	44331943	A	G		0.4488	-0.0229	0.004	1.179e-08		ENSG00000100344.6	PNPLA3	-0.225725	0.0388018	1.35869e-08	3.48857e-05	Skin Sun Exposed Lower leg	Increase
	rs2281293	1	rs1883349	22	44331943	A	G		0.4488	-0.0229	0.004	1.179e-08		ENSG00000100347.10	SAMM50	0.217293	0.040473	1.53169e-07	2.53813e-05	Adipose Subcutaneous	Decrease
	rs2281293	1	rs2281138	22	44332477	T	C		0.5494	0.0229	0.004	1.079e-08		ENSG00000100344.6	PNPLA3	0.222578	0.0388701	2.22615e-08	3.48857e-05	Skin Sun Exposed Lower leg	Increase
	rs2281293	1	rs2281138	22	44332477	T	C		0.5494	0.0229	0.004	1.079e-08		ENSG00000100347.10	SAMM50	-0.217293	0.040473	1.53169e-07	2.53813e-05	Adipose Subcutaneous	Decrease
	rs2281293	1	rs2281137	22	44332493	T	C		0.5494	0.0229	0.004	1.085e-08		ENSG00000100344.6	PNPLA3	0.222578	0.0388701	2.22615e-08	3.48857e-05	Skin Sun Exposed Lower leg	Increase
	rs2281293	1	rs2281137	22	44332493	T	C		0.5494	0.0229	0.004	1.085e-08		ENSG00000100347.10	SAMM50	-0.217293	0.040473	1.53169e-07	2.53813e-05	Adipose Subcutaneous	Decrease
	rs2281293	1	rs2281135	22	44332570	A	G		0.4505	-0.0229	0.004	1.1e-08		ENSG00000100344.6	PNPLA3	-0.225725	0.0388018	1.35869e-08	3.48857e-05	Skin Sun Exposed Lower leg	Increase
	rs2281293	1	rs2281135	22	44332570	A	G		0.4505	-0.0229	0.004	1.1e-08		ENSG00000100347.10	SAMM50	0.217293	0.040473	1.53169e-07	2.53813e-05	Adipose Subcutaneous	Decrease
	rs2281293	1	rs2072907	22	44332653	C	G		0.5492	0.0229	0.004	1.078e-08		ENSG00000100344.6	PNPLA3	0.222578	0.0388701	2.22615e-08	3.48857e-05	Skin Sun Exposed Lower leg	Increase
	rs2281293	1	rs2072907	22	44332653	C	G		0.5492	0.0229	0.004	1.078e-08		ENSG00000100347.10	SAMM50	-0.217293	0.040473	1.53169e-07	2.53813e-05	Adipose Subcutaneous	Decrease
	rs2281293	1	rs34879941	22	44332878	T	C		0.4513	-0.023	0.004	1.011e-08		ENSG00000100344.6	PNPLA3	-0.225725	0.0388018	1.35869e-08	3.48857e-05	Skin Sun Exposed Lower leg	Increase
	rs2281293	1	rs34879941	22	44332878	T	C		0.4513	-0.023	0.004	1.011e-08		ENSG00000100347.10	SAMM50	0.217293	0.040473	1.53169e-07	2.53813e-05	Adipose Subcutaneous	Decrease
	rs2281293	1	rs2072906	22	44333172	A	G		0.5481	0.0231	0.004	8.762e-09		ENSG00000100344.6	PNPLA3	0.225858	0.0383088	8.84731e-09	3.48857e-05	Skin Sun Exposed Lower leg	Increase
	rs2281293	1	rs2072906	22	44333172	A	G		0.5481	0.0231	0.004	8.762e-09		ENSG00000100347.10	SAMM50	-0.210969	0.0402207	2.85408e-07	2.53813e-05	Adipose Subcutaneous	Decrease
	rs2281293	1	rs2076207	22	44333370	A	G		0.5477	0.0231	0.004	8.596e-09		ENSG00000100344.6	PNPLA3	0.222639	0.0383649	1.46763e-08	3.48857e-05	Skin Sun Exposed Lower leg	Increase
	rs2281293	1	rs2076207	22	44333370	A	G		0.5477	0.0231	0.004	8.596e-09		ENSG00000100347.10	SAMM50	-0.214622	0.0401152	1.68418e-07	2.53813e-05	Adipose Subcutaneous	Decrease
	rs2281293	1	rs2072905	22	44333479	C	G		0.5473	0.0231	0.004	8.67e-09		ENSG00000100344.6	PNPLA3	0.225858	0.0383088	8.84731e-09	3.48857e-05	Skin Sun Exposed Lower leg	Increase
	rs2281293	1	rs2072905	22	44333479	C	G		0.5473	0.0231	0.004	8.67e-09		ENSG00000100347.10	SAMM50	-0.210969	0.0402207	2.85408e-07	2.53813e-05	Adipose Subcutaneous	Decrease
	rs2281293	1	rs2896019	22	44333694	T	G		0.547	0.023	0.004	9.042e-09		ENSG00000100344.6	PNPLA3	0.225858	0.0383088	8.84731e-09	3.48857e-05	Skin Sun Exposed Lower leg	Increase
	rs2281293	1	rs2896019	22	44333694	T	G		0.547	0.023	0.004	9.042e-09		ENSG00000100347.10	SAMM50	-0.214622	0.0401152	1.68418e-07	2.53813e-05	Adipose Subcutaneous	Decrease
	rs2281293	1	rs2401512	22	44333945	C	G		0.5469	0.023	0.004	8.884e-09		ENSG00000100344.6	PNPLA3	0.225858	0.0383088	8.84731e-09	3.48857e-05	Skin Sun Exposed Lower leg	Increase
	rs2281293	1	rs2401512	22	44333945	C	G		0.5469	0.023	0.004	8.884e-09		ENSG00000100347.10	SAMM50	-0.214622	0.0401152	1.68418e-07	2.53813e-05	Adipose Subcutaneous	Decrease
	rs2281293	1	rs2896020	22	44333968	T	C		0.5469	0.023	0.004	8.885e-09		ENSG00000100344.6	PNPLA3	0.212153	0.0383508	6.24797e-08	3.48857e-05	Skin Sun Exposed Lower leg	Increase
	rs2281293	1	rs2896020	22	44333968	T	C		0.5469	0.023	0.004	8.885e-09		ENSG00000100347.10	SAMM50	-0.210411	0.0402167	3.05038e-07	2.53813e-05	Adipose Subcutaneous	Decrease
	rs2281293	1	rs4823176	22	44334476	T	C		0.547	0.023	0.004	8.633e-09		ENSG00000100344.6	PNPLA3	0.225858	0.0383088	8.84731e-09	3.48857e-05	Skin Sun Exposed Lower leg	Increase
	rs2281293	1	rs4823176	22	44334476	T	C		0.547	0.023	0.004	8.633e-09		ENSG00000100347.10	SAMM50	-0.214622	0.0401152	1.68418e-07	2.53813e-05	Adipose Subcutaneous	Decrease
	rs2281293	1	rs4823177	22	44334486	T	C		0.547	0.023	0.004	8.647e-09		ENSG00000100344.6	PNPLA3	0.225858	0.0383088	8.84731e-09	3.48857e-05	Skin Sun Exposed Lower leg	Increase
	rs2281293	1	rs4823177	22	44334486	T	C		0.547	0.023	0.004	8.647e-09		ENSG00000100347.10	SAMM50	-0.214622	0.0401152	1.68418e-07	2.53813e-05	Adipose Subcutaneous	Decrease
	rs2281293	0.983561	rs4823178	22	44334529	T	C		0.5453	0.0229	0.004	1.481e-08		ENSG00000100344.6	PNPLA3	0.225858	0.0383088	8.84731e-09	3.48857e-05	Skin Sun Exposed Lower leg	Increase
	rs2281293	0.983561	rs4823178	22	44334529	T	C		0.5453	0.0229	0.004	1.481e-08		ENSG00000100347.10	SAMM50	-0.214622	0.0401152	1.68418e-07	2.53813e-05	Adipose Subcutaneous	Decrease
	rs2281293	1	rs2281293	22	44334842	T	C		0.5591	0.024	0.0041	4.987e-09		ENSG00000100344.6	PNPLA3	0.222639	0.0383649	1.46763e-08	3.48857e-05	Skin Sun Exposed Lower leg	Increase
	rs2281293	1	rs2281293	22	44334842	T	C		0.5591	0.024	0.0041	4.987e-09		ENSG00000100347.10	SAMM50	-0.214622	0.0401152	1.68418e-07	2.53813e-05	Adipose Subcutaneous	Decrease
	rs2281293	1	rs16991175	22	44335331	T	C		0.547	0.023	0.004	8.797e-09		ENSG00000100344.6	PNPLA3	0.225858	0.0383088	8.84731e-09	3.48857e-05	Skin Sun Exposed Lower leg	Increase
	rs2281293	1	rs16991175	22	44335331	T	C		0.547	0.023	0.004	8.797e-09		ENSG00000100347.10	SAMM50	-0.214622	0.0401152	1.68418e-07	2.53813e-05	Adipose Subcutaneous	Decrease
	rs2281293	1	rs35621602	22	44335406	A	C		0.453	-0.023	0.004	8.823e-09		ENSG00000100344.6	PNPLA3	-0.225858	0.0383088	8.84731e-09	3.48857e-05	Skin Sun Exposed Lower leg	Increase
	rs2281293	1	rs35621602	22	44335406	A	C		0.453	-0.023	0.004	8.823e-09		ENSG00000100347.10	SAMM50	0.214622	0.0401152	1.68418e-07	2.53813e-05	Adipose Subcutaneous	Decrease
	rs2281293	1	rs34352134	22	44335416	T	C		0.453	-0.023	0.004	8.854e-09		ENSG00000100344.6	PNPLA3	-0.225858	0.0383088	8.84731e-09	3.48857e-05	Skin Sun Exposed Lower leg	Increase
	rs2281293	1	rs34352134	22	44335416	T	C		0.453	-0.023	0.004	8.854e-09		ENSG00000100347.10	SAMM50	0.214622	0.0401152	1.68418e-07	2.53813e-05	Adipose Subcutaneous	Decrease
	rs2281293	1	rs34376930	22	44335453	T	G		0.4462	-0.0235	0.0041	7.611e-09		ENSG00000100344.6	PNPLA3	-0.225858	0.0383088	8.84731e-09	3.48857e-05	Skin Sun Exposed Lower leg	Increase
	rs2281293	1	rs34376930	22	44335453	T	G		0.4462	-0.0235	0.0041	7.611e-09		ENSG00000100347.10	SAMM50	0.214622	0.0401152	1.68418e-07	2.53813e-05	Adipose Subcutaneous	Decrease
	rs2281293	1	rs2073081	22	44335744	T	C		0.547	0.023	0.004	9.081e-09		ENSG00000100344.6	PNPLA3	0.225858	0.0383088	8.84731e-09	3.48857e-05	Skin Sun Exposed Lower leg	Increase
	rs2281293	1	rs2073081	22	44335744	T	C		0.547	0.023	0.004	9.081e-09		ENSG00000100347.10	SAMM50	-0.214622	0.0401152	1.68418e-07	2.53813e-05	Adipose Subcutaneous	Decrease
	rs2281293	1	rs1010023	22	44336098	T	C		0.5472	0.023	0.004	8.746e-09		ENSG00000100344.6	PNPLA3	0.225858	0.0383088	8.84731e-09	3.48857e-05	Skin Sun Exposed Lower leg	Increase
	rs2281293	1	rs1010023	22	44336098	T	C		0.5472	0.023	0.004	8.746e-09		ENSG00000100347.10	SAMM50	-0.214622	0.0401152	1.68418e-07	2.53813e-05	Adipose Subcutaneous	Decrease
	rs2281293	1	rs1010022	22	44336310	A	G		0.5472	0.023	0.004	8.835e-09		ENSG00000100344.6	PNPLA3	0.225858	0.0383088	8.84731e-09	3.48857e-05	Skin Sun Exposed Lower leg	Increase
	rs2281293	1	rs1010022	22	44336310	A	G		0.5472	0.023	0.004	8.835e-09		ENSG00000100347.10	SAMM50	-0.214622	0.0401152	1.68418e-07	2.53813e-05	Adipose Subcutaneous	Decrease
	rs2281293	1	rs8142145	22	44336496	T	C		0.5413	0.0221	0.0041	7.64e-08		ENSG00000100344.6	PNPLA3	0.225858	0.0383088	8.84731e-09	3.48857e-05	Skin Sun Exposed Lower leg	Increase
	rs2281293	1	rs8142145	22	44336496	T	C		0.5413	0.0221	0.0041	7.64e-08		ENSG00000100347.10	SAMM50	-0.214622	0.0401152	1.68418e-07	2.53813e-05	Adipose Subcutaneous	Decrease
	rs2281293	1	rs73176497	22	44336957	A	G		0.4464	-0.0235	0.0041	7.705e-09		ENSG00000100344.6	PNPLA3	-0.238099	0.0383453	1.52015e-09	3.48857e-05	Skin Sun Exposed Lower leg	Increase
	rs2281293	1	rs926633	22	44337533	A	G		0.4528	-0.023	0.004	9.436e-09		ENSG00000100344.6	PNPLA3	-0.225858	0.0383088	8.84731e-09	3.48857e-05	Skin Sun Exposed Lower leg	Increase
	rs2281293	1	rs926633	22	44337533	A	G		0.4528	-0.023	0.004	9.436e-09		ENSG00000100347.10	SAMM50	0.214622	0.0401152	1.68418e-07	2.53813e-05	Adipose Subcutaneous	Decrease
	rs2281293	1	rs13056555	22	44339526	C	G		0.5475	0.023	0.004	1.008e-08		ENSG00000100344.6	PNPLA3	0.225858	0.0383088	8.84731e-09	3.48857e-05	Skin Sun Exposed Lower leg	Increase
	rs2281293	1	rs13056555	22	44339526	C	G		0.5475	0.023	0.004	1.008e-08		ENSG00000100347.10	SAMM50	-0.214622	0.0401152	1.68418e-07	2.53813e-05	Adipose Subcutaneous	Decrease
	rs2281293	1	rs36069781	22	44340086	T	C		0.4526	-0.023	0.004	9.398e-09		ENSG00000100344.6	PNPLA3	-0.225858	0.0383088	8.84731e-09	3.48857e-05	Skin Sun Exposed Lower leg	Increase
	rs2281293	1	rs36069781	22	44340086	T	C		0.4526	-0.023	0.004	9.398e-09		ENSG00000100347.10	SAMM50	0.214622	0.0401152	1.68418e-07	2.53813e-05	Adipose Subcutaneous	Decrease
	rs2281293	1	rs2294915	22	44340904	T	C		0.4525	-0.023	0.004	1.01e-08		ENSG00000100344.6	PNPLA3	-0.219556	0.0356115	1.95496e-09	3.48857e-05	Skin Sun Exposed Lower leg	Increase
	rs2281293	1	rs2294915	22	44340904	T	C		0.4525	-0.023	0.004	1.01e-08		ENSG00000100347.10	SAMM50	0.189686	0.0368662	4.68426e-07	2.53813e-05	Adipose Subcutaneous	Decrease
	rs2281293	1	rs2294916	22	44340922	T	G		0.5475	0.023	0.004	9.543e-09		ENSG00000100344.6	PNPLA3	0.225858	0.0383088	8.84731e-09	3.48857e-05	Skin Sun Exposed Lower leg	Increase
	rs2281293	1	rs2294916	22	44340922	T	G		0.5475	0.023	0.004	9.543e-09		ENSG00000100347.10	SAMM50	-0.214622	0.0401152	1.68418e-07	2.53813e-05	Adipose Subcutaneous	Decrease
	rs2281293	1	rs4823179	22	44341193	T	C		0.5475	0.023	0.004	9.454e-09		ENSG00000100344.6	PNPLA3	0.225858	0.0383088	8.84731e-09	3.48857e-05	Skin Sun Exposed Lower leg	Increase
	rs2281293	1	rs4823179	22	44341193	T	C		0.5475	0.023	0.004	9.454e-09		ENSG00000100347.10	SAMM50	-0.214622	0.0401152	1.68418e-07	2.53813e-05	Adipose Subcutaneous	Decrease
	rs2281293	1	rs4823180	22	44341298	A	G		0.4525	-0.023	0.004	9.266e-09		ENSG00000100344.6	PNPLA3	-0.224482	0.038426	1.18822e-08	3.48857e-05	Skin Sun Exposed Lower leg	Increase
	rs2281293	1	rs4823180	22	44341298	A	G		0.4525	-0.023	0.004	9.266e-09		ENSG00000100347.10	SAMM50	0.216367	0.0400357	1.2781e-07	2.53813e-05	Adipose Subcutaneous	Decrease
	rs2281293	1	rs4823181	22	44341606	T	C		0.5476	0.023	0.004	9.174e-09		ENSG00000100344.6	PNPLA3	0.225858	0.0383088	8.84731e-09	3.48857e-05	Skin Sun Exposed Lower leg	Increase
	rs2281293	1	rs4823181	22	44341606	T	C		0.5476	0.023	0.004	9.174e-09		ENSG00000100347.10	SAMM50	-0.214622	0.0401152	1.68418e-07	2.53813e-05	Adipose Subcutaneous	Decrease
	rs2281293	1	rs13055900	22	44341666	A	G		0.5477	0.023	0.004	9.097e-09		ENSG00000100344.6	PNPLA3	0.225858	0.0383088	8.84731e-09	3.48857e-05	Skin Sun Exposed Lower leg	Increase
	rs2281293	1	rs13055900	22	44341666	A	G		0.5477	0.023	0.004	9.097e-09		ENSG00000100347.10	SAMM50	-0.214622	0.0401152	1.68418e-07	2.53813e-05	Adipose Subcutaneous	Decrease
	rs2281293	1	rs13055874	22	44341672	T	C		0.5477	0.023	0.004	9e-09		ENSG00000100344.6	PNPLA3	0.225858	0.0383088	8.84731e-09	3.48857e-05	Skin Sun Exposed Lower leg	Increase
	rs2281293	1	rs13055874	22	44341672	T	C		0.5477	0.023	0.004	9e-09		ENSG00000100347.10	SAMM50	-0.214622	0.0401152	1.68418e-07	2.53813e-05	Adipose Subcutaneous	Decrease
	rs2281293	1	rs1810508	22	44343151	A	G		0.55	0.023	0.004	1.145e-08		ENSG00000100344.6	PNPLA3	0.227192	0.038398	7.87801e-09	3.48857e-05	Skin Sun Exposed Lower leg	Increase
	rs2281293	1	rs1810508	22	44343151	A	G		0.55	0.023	0.004	1.145e-08		ENSG00000100347.10	SAMM50	-0.214622	0.0401152	1.68418e-07	2.53813e-05	Adipose Subcutaneous	Decrease
	rs2281293	1	rs12484795	22	44343626	A	C		0.5647	0.024	0.0041	6.771e-09		ENSG00000100344.6	PNPLA3	0.215375	0.0376534	2.30232e-08	3.48857e-05	Skin Sun Exposed Lower leg	Increase
	rs2281293	1	rs12484795	22	44343626	A	C		0.5647	0.024	0.0041	6.771e-09		ENSG00000100347.10	SAMM50	-0.213042	0.0392212	1.11053e-07	2.53813e-05	Adipose Subcutaneous	Decrease
	rs2281293	0.952165	rs13054885	22	44345771	A	G		0.4387	-0.0233	0.0043	5.487e-08		ENSG00000100344.6	PNPLA3	-0.225858	0.0383088	8.84731e-09	3.48857e-05	Skin Sun Exposed Lower leg	Increase
	rs2281293	0.952165	rs13054885	22	44345771	A	G		0.4387	-0.0233	0.0043	5.487e-08		ENSG00000100347.10	SAMM50	0.215442	0.040145	1.54924e-07	2.53813e-05	Adipose Subcutaneous	Decrease
aThe r2 value represents the linkage disequilibrium correlation coefficient with the sentinel SNP in JPT of 1000 Genomes phase 3.
bThe beta value represents change in z-score per effect allele copy for the SNP.
SUA, serum uric acid.
