# Supplementary material for: Genome-wide meta-analysis identifies multiple novel loci associated with serum uric acid levels in Japanese individuals
Source: Commun Biol. 2019 Apr 8;2:115. doi: 10.1038/s42003-019-0339-0 (PMC6453927; doi:10.1038/s42003-019-0339-0)
Supplement: Supplementary file 8 — Supplementary Data 5 [file 42003_2019_339_MOESM8_ESM.xlsx]

## Sheet: Data_5
Supplementary Data 5. Genes whose expression level is associated with SUA-associated SNPs
Locus	Sentinel SNP	GeneSymbol	Tissue
Positively correlated genes
1q21.1	rs1797052	PDZK1	Colon Transverse
1q22	rs4072037	GBAP1	Adipose Subcutaneous, Adipose Visceral Omentum, Adrenal Gland, Artery Aorta, Artery Coronary, Artery Tibial, Breast Mammary Tissue, Cells EBV-transformed lymphocytes, Cells Transformed fibroblasts, Colon Sigmoid, Colon Transverse, Esophagus Gastroesophageal Junction, Esophagus Mucosa, Esophagus Muscularis, Heart Atrial Appendage, Heart Left Ventricle, Liver, Lung, Minor Salivary Gland, Muscle Ske…
		RIT1	Skin Sun Exposed Lower leg, Cells Transformed fibroblasts, Esophagus Mucosa, Muscle Skeletal, Skin Not Sun Exposed Suprapubic
		MUC1	Nerve Tibial, Thyroid
		GBA	Adipose Subcutaneous, Adipose Visceral Omentum, Adrenal Gland, Artery Tibial, Esophagus Mucosa, Esophagus Muscularis, Nerve Tibial, Pancreas, Thyroid, Heart Left Ventricle
		PKLR	Nerve Tibial
		EFNA1	Brain Cerebellar Hemisphere, Heart Left Ventricle, Esophagus Mucosa, Lung, Brain Cerebellum, Thyroid
		HCN3	Nerve Tibial, Skin Not Sun Exposed Suprapubic
		YY1AP1	Testis
		MTX1P1	Esophagus Mucosa
		MSTO2P	Thyroid
		ADAM15	Cells Transformed fibroblasts
		RUSC1	Nerve Tibial, Esophagus Gastroesophageal Junction
2p15	rs811372	XPO1	Liver
		AHSA2P	Adipose Subcutaneous, Adipose Visceral Omentum, Artery Aorta, Artery Tibial, Brain Anterior cingulate cortex BA24, Brain Caudate basal ganglia, Brain Cerebellar Hemisphere, Brain Cerebellum, Brain Cortex, Brain Frontal Cortex BA9, Brain Hippocampus, Brain Hypothalamus, Brain Nucleus accumbens basal ganglia, Brain Putamen basal ganglia, Brain Spinal cord cervical c-1, Breast Mammary Tissue, Cells …
		USP34	Esophagus Mucosa, Lung, Thyroid, Stomach, Pancreas, Muscle Skeletal
2p23.3	rs1260326	SLC5A6	Esophagus Mucosa, Esophagus Muscularis, Nerve Tibial
		GPN1	Muscle Skeletal
		PPM1G	Muscle Skeletal, Esophagus Muscularis
		SNX17	Muscle Skeletal, Heart Atrial Appendage
		NRBP1	Adipose Subcutaneous, Artery Tibial, Cells Transformed fibroblasts, Colon Transverse, Nerve Tibial, Skin Not Sun Exposed Suprapubic, Skin Sun Exposed Lower leg, Small Intestine Terminal Ileum, Whole Blood, Lung
3p21.1	rs6445559	RFT1	Pancreas
		NEK4	Skin Sun Exposed Lower leg
		SFMBT1	Adipose Subcutaneous, Nerve Tibial
		PHF7	Pancreas
		GNL3	Cells Transformed fibroblasts, Brain Cerebellar Hemisphere
		NT5DC2	Skin Sun Exposed Lower leg, Whole Blood
		SERBP1P3	Adipose Visceral Omentum, Artery Tibial, Brain Caudate basal ganglia, Colon Transverse, Esophagus Muscularis, Nerve Tibial, Pancreas, Pituitary, Artery Aorta, Brain Nucleus accumbens basal ganglia
3q25.1	rs6774054	TM4SF4	Pancreas
		COMMD2	Thyroid
4p16.1	rs7679724	WDR1	Testis
		SLC2A9	Muscle Skeletal
4q22.1	rs4148155	PKD2	Pancreas
5q35.3	rs11952102	PRELID1	Colon Transverse, Esophagus Mucosa, Liver, Lung, Skin Not Sun Exposed Suprapubic, Skin Sun Exposed Lower leg, Small Intestine Terminal Ileum, Stomach, Testis, Thyroid, Whole Blood, Cells Transformed fibroblasts, Nerve Tibial, Heart Atrial Appendage, Esophagus Muscularis, Artery Tibial
		DOK3	Thyroid
		SUDS3P1	Heart Atrial Appendage
		RAB24	Cells EBV-transformed lymphocytes, Testis, Adipose Subcutaneous, Adipose Visceral Omentum, Artery Aorta, Artery Tibial, Brain Cerebellar Hemisphere, Brain Cerebellum, Breast Mammary Tissue, Cells Transformed fibroblasts, Colon Sigmoid, Colon Transverse, Esophagus Gastroesophageal Junction, Esophagus Muscularis, Muscle Skeletal, Nerve Tibial, Ovary, Pituitary, Prostate, Skin Sun Exposed Lower leg,…
		FGFR4	Skin Sun Exposed Lower leg, Esophagus Mucosa, Nerve Tibial, Skin Not Sun Exposed Suprapubic
		SNCB	Artery Aorta
		LMAN2	Esophagus Muscularis
		RGS14	Artery Aorta, Artery Tibial, Breast Mammary Tissue, Cells Transformed fibroblasts, Colon Transverse, Esophagus Gastroesophageal Junction, Esophagus Mucosa, Esophagus Muscularis, Heart Atrial Appendage, Heart Left Ventricle, Muscle Skeletal, Nerve Tibial, Pituitary, Skin Not Sun Exposed Suprapubic, Skin Sun Exposed Lower leg, Testis
6p21.1	rs9394948	ABCC10	Nerve Tibial, Colon Transverse
		LRRC73	Skin Sun Exposed Lower leg
		CRIP3	Heart Atrial Appendage, Heart Left Ventricle
6p21.33	rs16898823	MICA	Adipose Subcutaneous, Adipose Visceral Omentum, Artery Aorta, Artery Tibial, Brain Cortex, Cells Transformed fibroblasts, Colon Sigmoid, Colon Transverse, Esophagus Gastroesophageal Junction, Esophagus Mucosa, Esophagus Muscularis, Heart Atrial Appendage, Heart Left Ventricle, Lung, Muscle Skeletal, Nerve Tibial, Pancreas, Pituitary, Skin Not Sun Exposed Suprapubic, Skin Sun Exposed Lower leg, Sm…
		CCHCR1	Skin Sun Exposed Lower leg
		MICB	Adipose Visceral Omentum
6p22.2	rs2762353	HIST1H1C	Brain Caudate basal ganglia, Brain Putamen basal ganglia, Muscle Skeletal
		SLC17A1	Adrenal Gland
		SLC17A4	Testis
		HIST1H2APS5	Testis
		SLC17A3	Adrenal Gland, Testis
7q11.23	rs17145750	TBL2	Heart Atrial Appendage
		GTF2IRD1	Skin Sun Exposed Lower leg
		BCL7B	Muscle Skeletal, Skin Sun Exposed Lower leg, Esophagus Muscularis
		POM121B	Muscle Skeletal
		BAZ1B	Adipose Subcutaneous
8q22.1	rs7835379	INTS8	Artery Tibial, Heart Atrial Appendage, Heart Left Ventricle, Lung, Thyroid
		NDUFAF6	Adipose Subcutaneous, Artery Tibial, Brain Cerebellar Hemisphere, Brain Cerebellum, Colon Sigmoid, Colon Transverse, Esophagus Muscularis, Ovary, Artery Coronary, Adipose Visceral Omentum, Cells Transformed fibroblasts, Esophagus Mucosa, Heart Atrial Appendage, Heart Left Ventricle, Lung, Nerve Tibial, Skin Not Sun Exposed Suprapubic, Skin Sun Exposed Lower leg
		MIR3150BHG	Brain Cerebellum
		TP53INP1	Skin Sun Exposed Lower leg, Testis, Skin Not Sun Exposed Suprapubic
		CCNE2	Lung, Adipose Visceral Omentum, Heart Atrial Appendage, Heart Left Ventricle
15q24.2	rs73436803	RPP25	Adipose Subcutaneous, Artery Tibial, Cells Transformed fibroblasts, Vagina
		MAN2C1	Adipose Subcutaneous, Adipose Visceral Omentum, Artery Aorta, Artery Coronary, Artery Tibial, Brain Frontal Cortex BA9, Breast Mammary Tissue, Cells Transformed fibroblasts, Colon Sigmoid, Colon Transverse, Esophagus Gastroesophageal Junction, Esophagus Mucosa, Esophagus Muscularis, Heart Atrial Appendage, Heart Left Ventricle, Lung, Muscle Skeletal, Nerve Tibial, Pancreas, Skin Not Sun Exposed S…
		ANP32BP1	Testis
		SNUPN	Adipose Subcutaneous, Adipose Visceral Omentum, Artery Aorta, Brain Anterior cingulate cortex BA24, Brain Caudate basal ganglia, Brain Cerebellar Hemisphere, Brain Cerebellum, Brain Nucleus accumbens basal ganglia, Breast Mammary Tissue, Cells Transformed fibroblasts, Esophagus Mucosa, Esophagus Muscularis, Heart Atrial Appendage, Heart Left Ventricle, Lung, Nerve Tibial, Pituitary, Skin Not Sun …
16q22.1	rs244423	WWP2	Testis
		CLEC18C	Artery Tibial, Lung, Spleen, Testis, Thyroid, Whole Blood
16q23.2	rs73575095	MAFTRR	Adipose Subcutaneous, Adipose Visceral Omentum, Adrenal Gland, Artery Aorta, Artery Tibial, Brain Cortex, Brain Frontal Cortex BA9, Brain Hypothalamus, Breast Mammary Tissue, Colon Sigmoid, Colon Transverse, Esophagus Gastroesophageal Junction, Esophagus Mucosa, Esophagus Muscularis, Heart Atrial Appendage, Liver, Lung, Nerve Tibial, Ovary, Pancreas, Pituitary, Prostate, Skin Not Sun Exposed Supr…
22q13.31	rs2281293	SAMM50	Adipose Subcutaneous, Artery Tibial, Lung, Skin Not Sun Exposed Suprapubic, Skin Sun Exposed Lower leg, Whole Blood
		PNPLA3	Skin Sun Exposed Lower leg
Negatively correlated genes
1q22	rs4072037	MSTO1	Brain Cerebellum
		MTX1P1	Testis
		MTX1	Cells Transformed fibroblasts, Whole Blood
		GBAP1	Brain Cortex
		FAM189B	Esophagus Muscularis, Nerve Tibial
		SLC50A1	Cells Transformed fibroblasts, Esophagus Mucosa
		THBS3	Adrenal Gland, Brain Cerebellar Hemisphere, Brain Cerebellum, Brain Frontal Cortex BA9, Colon Sigmoid, Colon Transverse, Esophagus Mucosa, Esophagus Muscularis, Liver, Lung, Minor Salivary Gland, Muscle Skeletal, Nerve Tibial, Pancreas, Skin Not Sun Exposed Suprapubic, Skin Sun Exposed Lower leg, Small Intestine Terminal Ileum, Spleen, Stomach, Testis, Thyroid, Whole Blood, Breast Mammary Tissue,…
		FDPS	Thyroid, Spleen
		MUC1	Esophagus Mucosa, Esophagus Muscularis, Testis, Adipose Subcutaneous, Whole Blood, Pancreas
		RUSC1-AS1	Adipose Subcutaneous, Pituitary, Testis, Thyroid, Muscle Skeletal, Heart Left Ventricle
		TRIM46	Esophagus Muscularis
		GBA	Whole Blood
2p23.3	rs1260326	GCKR	Thyroid
		FNDC4	Thyroid
		KRTCAP3	Adrenal Gland, Muscle Skeletal, Brain Caudate basal ganglia, Brain Cortex, Lung, Spleen, Thyroid, Whole Blood
		ATRAID	Cells Transformed fibroblasts
3p21.1	rs6445559	PBRM1	Artery Tibial, Thyroid
		STIMATE	Muscle Skeletal, Nerve Tibial, Pancreas, Thyroid, Lung, Whole Blood, Esophagus Muscularis
		ITIH4-AS1	Testis
		RFT1	Adipose Subcutaneous, Adipose Visceral Omentum, Artery Tibial, Brain Cerebellum, Colon Sigmoid, Colon Transverse, Esophagus Muscularis, Nerve Tibial, Skin Not Sun Exposed Suprapubic, Thyroid
		NT5DC2	Heart Atrial Appendage
		SFMBT1	Colon Transverse, Esophagus Gastroesophageal Junction
		MUSTN1	Whole Blood
		ITIH4	Adipose Subcutaneous, Artery Aorta, Artery Tibial, Brain Cerebellum, Brain Cortex, Brain Putamen basal ganglia, Cells Transformed fibroblasts, Esophagus Mucosa, Esophagus Muscularis, Lung, Nerve Tibial, Skin Not Sun Exposed Suprapubic, Skin Sun Exposed Lower leg, Testis, Thyroid, Whole Blood, Pituitary, Colon Transverse
3q25.1	rs6774054	WWTR1-AS1	Thyroid
		WWTR1	Thyroid
		TM4SF4	Testis, Thyroid
		COMMD2	Thyroid
4q21.21	rs10857147	C4orf22	Brain Cerebellar Hemisphere
5q35.3	rs11952102	PRR7-AS1	Pancreas
		RGS14	Artery Aorta
		MXD3	Adipose Subcutaneous, Adipose Visceral Omentum, Adrenal Gland, Artery Aorta, Artery Coronary, Artery Tibial, Brain Anterior cingulate cortex BA24, Brain Caudate basal ganglia, Brain Cerebellar Hemisphere, Brain Cerebellum, Brain Cortex, Brain Frontal Cortex BA9, Brain Hippocampus, Brain Hypothalamus, Brain Nucleus accumbens basal ganglia, Brain Putamen basal ganglia, Breast Mammary Tissue, Colon …
		DBN1	Esophagus Mucosa
6p21.1	rs9394948	RPL7L1	Muscle Skeletal
		ZNF318	Esophagus Mucosa, Adrenal Gland
		MEA1	Skin Not Sun Exposed Suprapubic
		SLC22A7	Testis
6p21.33	rs16898823	PSORS1C2	Adipose Subcutaneous, Adipose Visceral Omentum, Adrenal Gland, Artery Aorta, Artery Coronary, Artery Tibial, Breast Mammary Tissue, Cells Transformed fibroblasts, Colon Sigmoid, Colon Transverse, Esophagus Gastroesophageal Junction, Esophagus Muscularis, Heart Atrial Appendage, Lung, Nerve Tibial, Prostate, Thyroid
		ATP6V1G2	Pituitary
		HLA-L	Adipose Subcutaneous, Adipose Visceral Omentum, Artery Coronary, Artery Tibial, Brain Caudate basal ganglia, Cells Transformed fibroblasts, Colon Transverse, Esophagus Gastroesophageal Junction, Esophagus Mucosa, Esophagus Muscularis, Heart Atrial Appendage, Heart Left Ventricle, Lung, Muscle Skeletal, Nerve Tibial, Pancreas, Pituitary, Skin Not Sun Exposed Suprapubic, Skin Sun Exposed Lower leg,…
		ZBTB12	Whole Blood
		HLA-B	Whole Blood
		CDSN	Skin Sun Exposed Lower leg
		C6orf15	Skin Not Sun Exposed Suprapubic
		PSORS1C1	Adipose Subcutaneous, Adipose Visceral Omentum, Adrenal Gland, Artery Aorta, Artery Coronary, Artery Tibial, Breast Mammary Tissue, Cells Transformed fibroblasts, Colon Sigmoid, Colon Transverse, Esophagus Gastroesophageal Junction, Esophagus Mucosa, Esophagus Muscularis, Heart Atrial Appendage, Heart Left Ventricle, Lung, Nerve Tibial, Prostate, Skin Not Sun Exposed Suprapubic, Skin Sun Exposed …
		HLA-S	Adipose Subcutaneous, Adipose Visceral Omentum, Adrenal Gland, Artery Aorta, Artery Tibial, Breast Mammary Tissue, Colon Transverse, Lung, Nerve Tibial, Pituitary, Skin Not Sun Exposed Suprapubic, Skin Sun Exposed Lower leg, Thyroid, Whole Blood
6p22.2	rs2762353	TRIM38	Esophagus Gastroesophageal Junction, Thyroid, Whole Blood
		BTN2A2	Muscle Skeletal, Artery Tibial
		HIST1H2BA	Testis
7q11.23	rs17145750	MLXIPL	Adipose Subcutaneous, Adipose Visceral Omentum, Breast Mammary Tissue, Cells Transformed fibroblasts, Colon Sigmoid, Esophagus Gastroesophageal Junction, Esophagus Mucosa, Esophagus Muscularis, Heart Atrial Appendage, Heart Left Ventricle, Lung, Minor Salivary Gland, Pancreas, Pituitary, Prostate, Skin Not Sun Exposed Suprapubic, Skin Sun Exposed Lower leg, Stomach, Testis, Thyroid, Artery Aorta,…
		TRIM50	Thyroid
		BCL7B	Nerve Tibial
		NSUN5P2	Lung
		VPS37D	Artery Aorta, Adipose Visceral Omentum
8q22.1	rs7835379	TP53INP1	Esophagus Muscularis, Whole Blood, Heart Left Ventricle
		INTS8	Nerve Tibial
		CCNE2	Testis
10q21.1	rs9416703	BICC1	Artery Tibial, Brain Caudate basal ganglia, Muscle Skeletal, Skin Sun Exposed Lower leg, Thyroid, Esophagus Gastroesophageal Junction, Adipose Subcutaneous, Heart Atrial Appendage, Artery Aorta, Artery Coronary, Nerve Tibial, Colon Sigmoid
10q23.2	rs11202346	NUTM2A	Adipose Subcutaneous, Adipose Visceral Omentum, Artery Aorta, Esophagus Mucosa, Esophagus Muscularis, Lung, Muscle Skeletal, Skin Not Sun Exposed Suprapubic, Skin Sun Exposed Lower leg, Testis, Thyroid, Nerve Tibial, Colon Sigmoid, Colon Transverse, Esophagus Gastroesophageal Junction, Stomach
		ATAD1	Adipose Subcutaneous
		FAM35A	Adipose Subcutaneous, Adipose Visceral Omentum, Adrenal Gland, Artery Tibial, Breast Mammary Tissue, Colon Sigmoid, Colon Transverse, Esophagus Mucosa, Esophagus Muscularis, Lung, Nerve Tibial, Ovary, Pituitary, Skin Not Sun Exposed Suprapubic, Skin Sun Exposed Lower leg, Stomach, Testis, Thyroid, Vagina, Brain Cerebellar Hemisphere, Brain Cerebellum
		CTSLP1	Brain Nucleus accumbens basal ganglia
		LINC00864	Brain Nucleus accumbens basal ganglia
		BMS1P3	Esophagus Muscularis, Adipose Subcutaneous, Heart Atrial Appendage
		GLUD1	Esophagus Mucosa, Spleen, Whole Blood, Skin Sun Exposed Lower leg, Pituitary
15q24.2	rs73436803	COMMD4	Skin Sun Exposed Lower leg
		SCAMP2	Skin Sun Exposed Lower leg
15q26.3	rs4966024	IGF1R	Heart Left Ventricle
16q22.1	rs244423	EXOSC6	Muscle Skeletal
		PDPR	Brain Cerebellum
		CLEC18A	Artery Tibial, Esophagus Mucosa, Esophagus Muscularis, Whole Blood, Colon Transverse, Thyroid, Adipose Subcutaneous, Adipose Visceral Omentum, Artery Aorta, Brain Hippocampus, Cells Transformed fibroblasts, Esophagus Gastroesophageal Junction, Lung, Muscle Skeletal, Ovary, Pancreas, Pituitary, Skin Not Sun Exposed Suprapubic, Spleen, Stomach
		SMG1P7	Esophagus Muscularis, Heart Atrial Appendage, Lung, Muscle Skeletal
16q23.2	rs73575095	LINC01229	Testis
17q23.2	rs9895661	TBX2	Esophagus Mucosa
20q13.12	rs6031598	HNF4A	Brain Cortex
22q13.31	rs2281293	SAMM50	Adipose Subcutaneous
SUA, serum uric acid.
