# Supplementary material for: Genome-wide meta-analysis identifies multiple novel loci associated with serum uric acid levels in Japanese individuals
Source: Commun Biol. 2019 Apr 8;2:115. doi: 10.1038/s42003-019-0339-0 (PMC6453927; doi:10.1038/s42003-019-0339-0)
Supplement: Supplementary file 9 — Supplementary Data 6 [file 42003_2019_339_MOESM9_ESM.xlsx]

## Sheet: Data 6
Supplementary Data 6. Results in the present meta-analysis for SNPs identified in the GUGC-based GWAS of SUA in subjects of European ancestry
SNP	Locus	Chr	Position	Gene	Alleles			Our meta-analysis (Japanese)						GUGC-based GWAS (European)
														Uric acid					Gout
					Effect	Noneffect		EAF	Betaa	SE	P value	I2		EAF	Betab	SE	P valuec		ORd	P valuec
rs1471633	1q21.1	1	145723739	NBPF10, NBPF19, NBPF20	A	C		0.9161	0.0533	0.0071	6.469e-14	0		0.46	0.059	0.005	1.2e-29		1.03	0.28
rs11264341	1q22	1	155151493	TRIM46	T	C		0.7513	-0.0397	0.0046	8.234e-18	58.3		0.43	-0.05	0.006	6.2e-19		0.92	0.0074
rs1260326	2p23.3	2	27730940	GCKR	T	C		0.5589	0.0357	0.004	7.563e-19	0		0.41	0.074	0.005	1.2e-44		1.14	8.2e-06
rs17050272	2q14.2	2	121306440	LINC01101, GLI2	A	G		0.4848	0.0128	0.004	0.001391	0		0.43	0.035	0.006	1.6e-10		1.03	0.39
rs2307394	2q23.1	2	148716428	ORC4	T	C		0.5196	-0.0073	0.004	0.06721	19.9		0.68	-0.029	0.005	2.2e-08		0.94	0.063
rs6770152	3p21.1	3	53100214	SFMBT1, RFT1	T	G		0.4599	-0.0273	0.004	8.973e-12	11.9		0.58	-0.044	0.005	2.6e-16		0.9	0.0003
rs2231142	4q22.1	4	89052323	ABCG2	T	G		0.2951	0.1144	0.0044	4.07e-149	0		0.11	0.217	0.009	1e-134		1.73	1.7e-39
rs17632159	5q13.2	5	72431482	LOC105379030	C	G		0.2877	-0.0216	0.0045	1.363e-06	11.9		0.31	-0.039	0.006	3.5e-11		0.91	0.006
rs675209	6p24.3	6	7102084	LY86, RREB1	T	C		0.9303	0.0049	0.0083	0.5522	0		0.27	0.061	0.006	1.3e-23		1.09	0.011
rs1165151	6p22.2	6	25821616	SLC17A1	T	G		0.1614	-0.0534	0.0054	4.328e-23	15.8		0.47	-0.091	0.005	7e-70		0.86	5.3e-07
rs729761	6p21.1	6	43804571	VEGFA, LINC01512	T	G		0.1035	-0.0299	0.0068	1.012e-05	0		0.3	-0.047	0.006	8e-16		0.87	4.1e-05
rs1178977	7q11.23	7	72857049	BAZ1B	A	G		0.8942	0.0333	0.0064	2.349e-07	0		0.81	0.047	0.007	1.2e-12		1.14	0.00067
rs17786744	8p21.2	8	23777006	STC1, ADAM28	A	G		0.7554	-0.0173	0.0046	0.0002008	0		0.58	-0.029	0.005	1.4e-08		0.93	0.021
rs2941484	8q21.11	8	76478768	HNF4G	T	C		0.4341	0.0375	0.004	9.802e-21	0		0.44	0.044	0.005	4.4e-17		1.04	0.17
rs10821905	10q11.23	10	52646093	A1CF	A	G		0.0493	0.0287	0.0092	0.00179	0		0.18	0.057	0.007	7.4e-17		1.09	0.026
rs2078267	11q13.1	11	64334114	SLC22A11	T	C		0.0099	-0.0075	0.0224	0.7373	9.5		0.51	-0.073	0.006	9.4e-38		0.88	2.3e-05
rs478607	11q13.1	11	64478063	NRXN2	A	G		0.7724	-0.0719	0.0048	8.682e-50	0		0.84	-0.047	0.007	4.4e-11		0.97	0.41
rs642803	11q13.1	11	65560620	OVOL1	T	C		0.4495	-0.041	0.004	1.006e-24	0		0.46	-0.036	0.005	2.9e-13		0.9	0.00022
rs3741414	12q13.3	12	57844049	INHBC	T	C		0.0735	-0.0235	0.008	0.003433	0.6		0.24	-0.072	0.007	2.2e-25		0.87	0.00027
rs1394125	15q24.2	15	76158983	UBE2Q2	A	G		0.0809	0.0036	0.0074	0.6304	0		0.34	0.043	0.006	2.5e-13		1.03	0.36
rs6598541	15q26.3	15	99271135	IGF1R	A	G		0.5021	0.0315	0.004	6.386e-15	0		0.36	0.043	0.006	4.8e-15		1.04	0.25
rs7193778	16q22.1	16	69563890	CYB5B, MIR1538	T	C		0.8872	-0.0333	0.0065	2.859e-07	2		0.86	-0.046	0.008	8.2e-10		0.92	0.034
rs7188445	16q23.2	16	79734987	MAF, MAFTRR	A	G		0.2981	-0.0295	0.0044	2.998e-11	0		0.33	-0.032	0.005	1.6e-09		0.95	0.11
rs7224610	17q22	17	53364788	HLF	A	C		0.8222	-0.0178	0.0052	0.0006329	50.5		0.58	-0.042	0.005	5.4e-17		0.96	0.16
rs164009	17q25.1	17	74283669	QRICH2	A	G		0.2825	0.0127	0.0044	0.003966	32.5		0.61	0.028	0.005	1.6e-07		1.08	0.0086
Although Kottgen et al. reported 30 SNPs in Table 1 of their paper, 5 of these SNPs (rs12498742, rs1171614, rs10480300, rs653178, rs2079742) were not included in our meta-analysis.
aThe beta value represents change in z-score per effect allele copy for the SNP.
bThe beta value represents change in serum uric acid (SUA) per effect allele copy for the SNP.
cThe P values were corrected for genomic control.
dThe odds ratio (OR) value represents increased risk of gout per effect allele copy for the SNP.
