# Supplementary material for: Genome-wide meta-analysis identifies multiple novel loci associated with serum uric acid levels in Japanese individuals
Source: Commun Biol. 2019 Apr 8;2:115. doi: 10.1038/s42003-019-0339-0 (PMC6453927; doi:10.1038/s42003-019-0339-0)
Supplement: Supplementary file 10 — Supplementary Data 7 [file 42003_2019_339_MOESM10_ESM.xlsx]

## Sheet: Data 7
Supplementary Data 7. Sentinel SNPs associated with SUA as identified in the trans-ethnic meta-analysis
SNP	Locus	Chr	Position	Gene	Alleles			Our meta-analysis (Japanese)					GUGC-based GWAS (European)						MANTRA
					Effect	Noneffect		EAF	Betaa	SE	P value		N	EAFb	Betac	SE	P valued		Log10BF	Posterior probability	Direction
Novel loci
rs302684	1p33	1	48522209	TRABD2B, SKINT1L	T	C		0.2242	-0.0209	0.0049	2.048e-05		101925	0.308	-0.0171429	0.00421429	6.38622e-05		6.90205	0.01	--
rs2765545	1p22.1	1	93677269	CCDC18	A	G		0.6349	0.0211	0.0042	4.54e-07		97348	0.681	0.0128571	0.00428571	0.0028256		6.50825	0.029	++
rs715	2q34	2	211543055	CPS1	T	C		0.837	0.0273	0.0057	1.965e-06		90950	0.716	0.0185714	0.00478571	0.000125803		7.54856	0.026	++
rs9942075	3q23	3	141722878	TFDP2	A	T		0.2556	-0.0211	0.0048	1.021e-05		105432	0.292	-0.0178571	0.00421429	2.03242e-05		7.41425	0.006	--
rs10471103	4q31.21	4	144033656	INPP4B, LOC105377623	T	G		0.1952	0.0184	0.0056	0.001017		110042	0.283	0.0171429	0.00392857	2.12908e-05		6.05696	0.013	++
rs461660	5p13.2	5	34657025	RAI14	A	C		0.3515	0.0156	0.0042	0.0002277		104913	0.55	0.0185714	0.00407143	4.41675e-06		6.94455	0.009	++
rs2760181	6p22.3	6	24548561	KIAA0319	T	G		0.0282	-0.0612	0.0119	2.874e-07		110100	0.05	0.0235714	0.00928571	0.0134745		6.21454	1	-+
rs6928482	6p21.32	6	32626249	HLA-DQB1	T	C		0.4654	0.0176	0.0044	6.785e-05		109620	0.542	0.0185714	0.00385714	1.25596e-06		7.89271	0.011	++
rs10971419	9p21.1	9	33124161	B4GALT1	T	C		0.4542	0.018	0.004	7.198e-06		110056	0.724	0.0207143	0.00407143	3.8245e-07		9.51924	0.01	++
rs2195525	11q23.3	11	119235404	USP2	T	C		0.8123	-0.0131	0.0051	0.01046		110105	0.508	-0.0221429	0.00407143	4.99856e-08		6.96316	0.023	--
rs626277	13q21.33	13	72347696	DACH1	A	C		0.1495	0.013	0.0056	0.02113		109799	0.558	0.0214286	0.00392857	7.45667e-08		6.91459	0.029	++
rs2957742	15q23	15	72302894	MYO9A	C	G		0.3793	0.015	0.0041	0.0002493		109948	0.8	0.0235714	0.00428571	3.7189e-08		8.53936	0.027	++
rs12451900	17p13.1	17	7377993	ZBTB4	T	C		0.2346	0.021	0.0047	7.763e-06		110100	0.15	0.0207143	0.00535714	0.000144992		6.97171	0.01	++
rs164009	17q25.1	17	74283669	QRICH2	A	G		0.2825	0.0127	0.0044	0.003966		109669	0.65	0.0207143	0.00392857	1.53035e-07		7.01135	0.025	++
rs1035941	19p13.2	19	7199939	INSR	A	G		0.3173	0.0113	0.0043	0.008426		110038	0.267	0.0235714	0.00428571	4.80511e-08		6.75958	0.068	++
Loci also identified by the Japanese meta-analysis
rs7601028	2p25.3	2	642499	LOC105373352, TMEM18	C	G		0.0989	-0.0343	0.0066	2.381e-07		97269	0.103	-0.0257143	0.00564286	7.38746e-06		9.65353	0.02	--
rs6774054	3q25.1	3	149211699	TM4SF4	A	G		0.3366	0.0238	0.0042	1.583e-08		110041	0.083	0.0107143	0.00857143	0.194139		6.50407	0.038	++
rs11949767	5q35.3	5	176740244	MXD3	A	G		0.5405	-0.0204	0.004	3.397e-07		109832	0.217	-0.0114286	0.00435714	0.0104077		6.24819	0.037	--
rs3823418	6p21.33	6	31100942	PSORS1C1	A	G		0.1032	-0.0338	0.0065	2.243e-07		110179	0.15	-0.015	0.00507143	0.0035143		6.25236	0.139	--
rs6031596	20q13.12	20	43054871	HNF4A	A	G		0.6658	0.0218	0.0042	2.395e-07		108226	0.534	0.0157143	0.00407143	0.000142222		8.45548	0.015	++
rs2076211	22q13.31	22	44329078	PNPLA3	T	C		0.4495	-0.0232	0.004	8.562e-09		110080	0.167	-0.0135714	0.00507143	0.0082747		8.02617	0.04	--
Loci also identified by BBJ28
rs811372	2p15	2	61429568	USP34	T	C		0.3668	0.026	0.0042	7.966e-10		110077	0.467	0.0128571	0.00378571	0.000858742		9.28094	0.116	++
rs16998073	4q21.21	4	81184341	PRDM8, FGF5	A	T		0.6991	0.03	0.0044	1.399e-11		96235	0.808	0.025	0.00542857	4.76409e-06		14.1624	0.015	++
rs10277115	7p22.3	7	1285195	UNCX, MICALL2	A	T		0.6824	-0.0272	0.0044	5.661e-10		88461	0.225	-0.0257143	0.00785714	0.000734575		10.1874	0.016	--
rs1349763	8q22.1	8	95977394	TP53INP1, NDUFAF6	A	G		0.2445	-0.0316	0.0046	8.941e-12		105568	0.292	-0.0171429	0.00428571	4.34565e-05		12.1787	0.124	--
rs1649031	10q21.1	10	60279742	BICC1	A	G		0.5189	-0.0346	0.004	3.825e-18		110223	0.417	-0.0185714	0.00385714	2.22762e-06		19.2169	0.313	--
rs2181524	10q23.2	10	88881275	FAM35A	T	G		0.2608	0.0317	0.0048	3.234e-11		103085	0.774	0.0192857	0.0045	1.82139e-05		12.2422	0.053	++
rs1886603	10q26.11	10	119482303	EMX2, RAB11FIP2	A	G		0.3744	0.0273	0.0041	3.224e-11		109432	0.158	0.0128571	0.00578571	0.0238961		9.32068	0.077	++
rs963837	11p14.1	11	30749090	MPPED2, DCDC1	T	C		0.6558	0.0281	0.0046	8.41e-10		109269	0.525	0.0192857	0.00392857	7.66025e-07		12.3854	0.03	++
rs2057291	20q13.32	20	57472043	GNAS	A	G		0.2737	0.0275	0.0045	7.878e-10		98567	0.35	0.00928571	0.00428571	0.0304654		6.49461	0.399	++
Loci also identified by other studies
rs1471633	1q21.1	1	145723739	NBPF10, NBPF19, NBPF20	A	C		0.9161	0.0533	0.0071	6.469e-14		108616	0.467	0.0435714	0.00385714	1.4286e-29		39.1619	0.028	++
rs4971100	1q22	1	155155731	TRIM46	A	G		0.8153	-0.0457	0.0052	7.518e-19		105425	0.456	-0.0342857	0.00421429	5.07374e-16		30.0643	0.042	--
rs1260326	2p23.3	2	27730940	GCKR	T	C		0.5589	0.0357	0.004	7.563e-19		110195	0.4	0.055	0.00392857	2.84136e-45		57.5449	0.771	++
rs17050272	2q14.2	2	121306440	LINC01101, GLI2	A	G		0.4848	0.0128	0.004	0.001391		103514	0.448	0.0264286	0.00435714	1.22685e-09		8.08837	0.125	++
rs2307394	2q23.1	2	148716428	ORC4	T	C		0.5196	-0.0073	0.004	0.06721		109642	0.683	-0.025	0.00407143	9.24429e-10		6.72283	0.48	--
rs2390793	2q31.1	2	170205123	LRP2	T	C		0.1909	0.0395	0.0053	9.732e-14		95264	0.025	0.0292857	0.0178571	0.105618		12.0922	0.028	++
rs6770152	3p21.1	3	53100214	SFMBT1, RFT1	T	G		0.4599	-0.0273	0.004	8.973e-12		109889	0.542	-0.0342857	0.004	4.51375e-18		25.3169	0.022	--
rs3775948	4p16.1	4	9995182	SLC2A9	C	G		0.5796	0.1269	0.004	3.86e-218		110072	0.692	0.257143	0.00435714	< 1.00E-300		974.058	1	++
rs2199936	4q22.1	4	89045331	ABCG2	A	G		0.2962	0.1145	0.0044	1.25e-148		109938	0.095	0.164286	0.00671429	4.68442e-128		275.949	1	++
rs17632159	5q13.2	5	72431482	LOC105379030	C	G		0.2877	-0.0216	0.0045	1.363e-06		108153	0.342	-0.0271429	0.00435714	2.18782e-10		12.8339	0.022	--
rs675209	6p24.3	6	7102084	LY86, RREB1	T	C		0.9303	0.0049	0.0083	0.5522		109893	0.216	0.045	0.00442857	5.50776e-24		20.1344	0.984	++
rs1165178	6p22.2	6	25827516	SLC17A1	A	G		0.162	-0.0527	0.0054	1.095e-22		109950	0.508	-0.0657143	0.00378571	3.1002e-66		84.7671	0.059	--
rs744103	6p21.1	6	43805362	VEGFA, LINC01512	A	T		0.8678	0.0273	0.0061	6.95e-06		107295	0.692	0.0328571	0.0045	4.77684e-13		15.3716	0.013	++
rs1051921	7q11.23	7	73007943	MLXIPL	A	G		0.0994	-0.037	0.0066	2.2e-08		109881	0.2	-0.0342857	0.00485714	3.59388e-12		17.1076	0.015	--
rs10109414	8p21.2	8	23751151	STC1, ADAM28	T	C		0.1973	0.0213	0.0052	3.877e-05		109908	0.458	0.0221429	0.00392857	3.21503e-08		10.0921	0.012	++
rs2941484	8q21.11	8	76478768	HNF4G	T	C		0.4341	0.0375	0.004	9.802e-21		109903	0.441	0.035	0.00392857	5.27708e-19		35.8978	0.015	++
rs10994856	10q11.23	10	52645248	A1CF	A	G		0.0493	0.0287	0.0092	0.001794		107811	0.2	0.0378571	0.00514286	2.8262e-13		13.2325	0.024	++
rs1171659	10q21.2	10	61444364	SLC16A9	A	G		0.37	-0.0069	0.0041	0.09464		106538	0.758	-0.0364286	0.00435714	3.17798e-17		15.0512	1	--
rs505802	11q13.1	11	64357072	SLC22A11, SLC22A12	T	C		0.1725	-0.1974	0.0052	< 1.00E-300		110184	0.742	-0.0485714	0.00414286	6.57956e-31		341.492	1	--
rs12228470	12q13.13	12	52260072	LOC105369971, ANKRD33	A	C		0.4709	0.0223	0.0043	1.671e-07		106187	0.322	0.0214286	0.00457143	2.5284e-06		10.2171	0.024	++
rs3741414	12q13.3	12	57844049	INHBC	T	C		0.0735	-0.0235	0.008	0.003433		102628	0.306	-0.0507143	0.005	3.76555e-24		22.2961	0.44	--
rs4766566	12q24.12	12	111706877	CUX2	T	C		0.6755	0.0558	0.0042	7.27e-40		106253	0.26	-0.0164286	0.0045	0.000249894		40.406	1	+-
rs7953704	12q24.31	12	122625992	MLXIP	A	G		0.5174	-0.0181	0.004	5.114e-06		109200	0.415	-0.02	0.00392857	2.7652e-07		9.66469	0.006	--
rs4886755	15q24.2	15	76298132	NRG4	A	G		0.4969	-0.0208	0.0045	4.078e-06		110000	0.508	-0.0235714	0.00385714	7.67061e-10		12.3108	0.01	--
rs6598542	15q26.3	15	99293056	IGF1R	A	G		0.5004	-0.0321	0.004	1.676e-15		108670	0.692	-0.0314286	0.00414286	4.15053e-14		26.0596	0.013	--
rs1549287	16q22.1	16	69590366	CYB5B, MIR1538	A	G		0.1541	0.0349	0.0055	2.334e-10		110081	0.144	0.03	0.0055	6.98448e-08		14.742	0.015	++
rs17767419	16q23.2	16	79744548	MAF, MAFTRR	T	C		0.2775	-0.0344	0.0044	9.236e-15		109719	0.433	-0.0228571	0.00407143	3.40348e-08		18.9366	0.053	--
rs7224610	17q22	17	53364788	HLF	A	C		0.8222	-0.0178	0.0052	0.0006329		110044	0.592	-0.0271429	0.00392857	3.34366e-12		11.9557	0.031	--
rs9895661	17q23.2	17	59456589	BCAS3	T	C		0.4754	0.0443	0.0045	9.2e-23		108241	0.842	0.0321429	0.00535714	1.9304e-09		27.7987	0.032	++
aThe beta value represents change in z-score per effect allele copy for the SNP.
bEAF for GUGC was calculated from HapMap phase II r24 CEU samples.
cThe beta value represents change in z-score per effect allele copy for the SNP.
dP values were calculated back from P values corrected for genomic control (lambda=1.12 for SUA and 1.03 for gout).
SUA, serum uric acid; BF, Bayes factor.
